# Supplementary material for: Common evolutionary origin of acoustic communication in choanate vertebrates
Source: Nat Commun. 2022 Oct 25;13:6089. doi: 10.1038/s41467-022-33741-8 (PMC9596459; doi:10.1038/s41467-022-33741-8)
Supplement: Supplementary file 4 — Supplementary Data 1 [file 41467_2022_33741_MOESM4_ESM.xlsx]

## Sheet: Supplementary material 1
Species	Family	Order	Source1	Source2	Source3	Source4
Acanthochelys spixii	Chelidae	Testudines	PW
Chelodina oblonga	Chelidae	Testudines	Giles, J.C., Davis, J.A., McCauley, R.D. and Kuchling, G., 2009. Voice of the turtle: the underwater acoustic repertoire of the long-necked freshwater turtle, Chelodina oblonga. The Journal of the Acoustical Society of America, 126(1), pp.434-443. / Present work	.
Chelodina novaeguineae	Chelidae	Testudines	PW
Chelus fimbriatus	Chelidae	Testudines	PW
Elseya branderhorsti	Chelidae	Testudines	PW
Elusor macrurus	Chelidae	Testudines	PW
Emydura mcquarii	Chelidae	Testudines	PW
Hydromedusa tectifera	Chelidae	Testudines	PW
Mesoclemmys tuberculata	Chelidae	Testudines	PW
Myuchelys latisternum	Chelidae	Testudines	PW
Phrynops geoffroanus	Chelidae	Testudines	PW
Platemys platycephala	Chelidae	Testudines	PW
Rhinemys rufipes	Chelidae	Testudines	PW
Erymnochelys madascariensis	Podocnemididae	Testudines	PW
Podocnemis expansa	Podocnemididae	Testudines	Ferrara, C.R., Vogt, R.C. and Sousa-Lima, R.S., 2013. Turtle vocalizations as the first evidence of posthatching parental care in chelonians. Journal of Comparative Psychology, 127(1), p.24.	Ferrara, C.R., Vogt, R.C., Giles, J.C. and Kuchling, G., 2014. Chelonian vocal communication. In Biocommunication of animals (pp. 261-274). Springer, Dordrecht.	.
Podocnemis sextuberculata	Podocnemididae	Testudines	PW	Ferrara, C.R., Vogt, R.C., Giles, J.C. and Kuchling, G., 2014. Chelonian vocal communication. In Biocommunication of animals (pp. 261-274). Springer, Dordrecht.	.
Podocnemis unifilis	Podocnemididae	Testudines	Ferrara, C.R., Vogt, R.C., Giles, J.C. and Kuchling, G., 2014. Chelonian vocal communication. In Biocommunication of animals (pp. 261-274). Springer, Dordrecht.	.
Peltocephalus dumerilianus	Podocnemididae	Testudines	PW
Pelomedusa subrufa	Pelomedusidae	Testudines	PW
Pelusios castaneus	Pelomedusidae	Testudines	PW
Caretta caretta	Cheloniidae	Testudines	Lenz, A., 2017. Vocalizaciones perinatales de la tortuga caguama (Caretta caretta) (Doctoral dissertation, MS Thesis, Instituto de Neuroetologia, Universidad Veracruzana, Jalapa, Veracruz, Mexico).	Ferrara, C.R., Vogt, R.C., Sousa-Lima, R.S., Lenz, A. and Morales-Mávil, J.E., 2019. Sound Communication in Embryos and Hatchlings of Lepidochelys kempii. Chelonian Conservation and Biology: Celebrating 25 Years as the World's Turtle and Tortoise Journal, 18(2), pp.279-283.	.
Chelonia mydas	Cheloniidae	Testudines	Ferrara, C.R., Mortimer, J.A. and Vogt, R.C., 2014. First evidence that hatchlings of Chelonia mydas emit sounds. Copeia, 2014(2), pp.245-247. / Ferrara, C.R., Vogt, R.C., Giles, J.C. and Kuchling, G., 2014. Chelonian vocal communication. In Biocommunication of animals (pp. 261-274). Springer, Dordrecht.	Charrier, I., Jeantet, L., Maucourt, L., Régis, S., Lacerf, N., Benhalilou, A., Chavallier, D. First evidence of underwater vocalizations in green sea turtles Chelonia mydas. Endangered species research 48: 31-41 (2022).	.
Eretmochelys imbricata	Cheloniidae	Testudines	Monteiro, C.C., Carmo, H.M., Santos, A.J., Corso, G. and Sousa-Lima, R.S., 2019. First record of bioacoustic emission in embryos and hatchlings of hawksbill sea turtles (Eretmochelys imbricata). Chelonian Conservation and Biology: Celebrating 25 Years as the World's Turtle and Tortoise Journal, 18(2), pp.273-278.	.
Lepidochelys kempii	Cheloniidae	Testudines	PW	Ferrara, C.R., Vogt, R.C., Sousa-Lima, R.S., Lenz, A. and Morales-Mávil, J.E., 2019. Sound Communication in Embryos and Hatchlings of Lepidochelys kempii. Chelonian Conservation and Biology: Celebrating 25 Years as the World's Turtle and Tortoise Journal, 18(2), pp.279-283.	.
Lepidochelys olivacea	Cheloniidae	Testudines	Ferrara, C.R., Vogt, R.C., Giles, J.C. and Kuchling, G., 2014. Chelonian vocal communication. In Biocommunication of animals (pp. 261-274). Springer, Dordrecht.	.
Natator depressus	Cheloniidae	Testudines	PW	Ferrara, C.R., Vogt, R.C., Sousa-Lima, R.S., Lenz, A. and Morales-Mávil, J.E., 2019. Sound Communication in Embryos and Hatchlings of Lepidochelys kempii. Chelonian Conservation and Biology: Celebrating 25 Years as the World's Turtle and Tortoise Journal, 18(2), pp.279-283.	.
Dermochelys coriacea	Dermochelyidae	Testudines	PW	Mrosovsky, N., 1972. Spectrographs of the sounds of leatherback turtles. Herpetologica, pp.256-258.	Cook, S.L. and Forrest, T.G., 2005. Sounds produced by nesting leatherback sea turtles (Dermochelys coriacea). Herpetological Review, 36(4), pp.387-389.	Ferrara, C.R., Vogt, R.C., Giles, J.C. and Kuchling, G., 2014. Chelonian vocal communication. In Biocommunication of animals (pp. 261-274). Springer, Dordrecht.	.
Chelydra serpentina	Chelydridae	Testudines	PW	Lacroix, C., Davy, C.M. and Rollinson, N., 2022. Hatchling vocalizations and beneficial social interactions in subterranean nests of a widespread reptile. Animal Behaviour, 187, pp.233-244.	Geller, G.A. and G.S. Casper. 2019. Chelydra serpentina (Snapping Turtle). Hatchling sounds. Herpetological Review 50:768-769.	.
Macrochelys temminckii	Chelydridae	Testudines	PW
Carettochelys insculpta	Carretochelyidae	Testudines	PW	Ferrara, C.R., Vogt, R.C., Eisemberg, C.C. and Doody, J.S., 2017. First evidence of the pig-nosed turtle (Carettochelys insculpta) vocalizing underwater. Copeia, 105(1), pp.29-32.	.
Chrysemys picta	Emydidae	Testudines	PW
Emydoidea blandingii	Emydidae	Testudines	PW	Ferrara, C.R., Vogt, R.C. and Pappas, M., 2018. Emydoidea Blandingii (blanding? s Turtle). Vocalizations. Volume 49, Pags. 526-527.	Ferrara, C.R., Vogt, R.C., Giles, J.C. and Kuchling, G., 2014. Chelonian vocal communication. In Biocommunication of animals (pp. 261-274). Springer, Dordrecht.	.
Emys orbicularis	Emydidae	Testudines	PW	Pope CH (1939) Turtles of the United States & Canada. AA Knopf, New York	Ferrara, C.R., Vogt, R.C., Giles, J.C. and Kuchling, G., 2014. Chelonian vocal communication. In Biocommunication of animals (pp. 261-274). Springer, Dordrecht.	.
Glyptemys insculpta	Emydidae	Testudines	Kaufmann, J.H., 1992. The social behavior of wood turtles, Clemmys insculpta, in central Pennsylvania. Herpetological Monographs, pp.1-25.	Combs, S.A., 1971. Nest building and egg-laying in the wood turtle. Herp (Bull. NY Herpetol. Soc.), 7, pp.28-29.	Ferrara, C.R., Vogt, R.C., Giles, J.C. and Kuchling, G., 2014. Chelonian vocal communication. In Biocommunication of animals (pp. 261-274). Springer, Dordrecht.	.
Graptemys sp.	Emydidae	Testudines	PW
Graptemys ouachitensis	Emydidae	Testudines	Geller, G.A. and Casper, G.S., 2019. Late term embryos and hatchlings of Ouachita Map Turtles (Graptemys ouachitensis) make sounds within the nest. Herpetological Review, 50(3), pp.449-452.	.
Pseudemys floridiana	Emydidae	Testudines	PW	Allen, E. Ross. "Sounds Produced by the Suwannee Terrapin." Copeia 1950, no. 1 (1950): 62. Accessed May 10, 2021. doi:10.2307/1437598.	Ferrara, C.R., Vogt, R.C., Giles, J.C. and Kuchling, G., 2014. Chelonian vocal communication. In Biocommunication of animals (pp. 261-274). Springer, Dordrecht.	.
Trachemys dorbigny	Emydidae	Testudines	PW
Terrapene carolina	Emydidae	Testudines	Davis, M., 1981. Aspects of the social and spatial experience of eastern box turtles, Terrapene carolina carolina (Doctoral dissertation, The University of Tennessee). (Pg 97 - during mating)	David Fabius Pers. Comm. (hatchilings)	.
Cuora flavomarginata	Geoemydidae	Testudines	PW	Connor MJ, Wheeler V (1998) The Chinese box turtle, Cistoclemmys fl avomarginata Gray 1863. Tortuga Gaz 34:1–7	Ferrara, C.R., Vogt, R.C., Giles, J.C. and Kuchling, G., 2014. Chelonian vocal communication. In Biocommunication of animals (pp. 261-274). Springer, Dordrecht.	The male may drool and vocalize with a lip-smacking sound or a hiss. https://tortoise.org/archives/cflavo.html	.
Geoemyda spengleri	Geoemydidae	Testudines	PW
Heosemys spinosa	Geoemydidae	Testudines	PW
Rhinoclemmys pulcherrima	Geoemydidae	Testudines	PW
Rhinoclemmys punctularia	Geoemydidae	Testudines	PW	Cope ED (1865) Third contribution to the herpetology of tropical America. Proc Natl Acad Sci U S A 173:185–196	Ferrara, C.R., Vogt, R.C., Giles, J.C. and Kuchling, G., 2014. Chelonian vocal communication. In Biocommunication of animals (pp. 261-274). Springer, Dordrecht.	.
Malayemys macrocephala	Geoemydidae	Testudines	PW
Dermatemys mawii	Dermatemydae	Testudines	PW
Staurotypus triporcatus	Kinosternidae	Testudines	Cope ED (1865) Third contribution to the herpetology of tropical America. Proc Natl Acad Sci U S A 173:185–196	Mertens, R., 1946. Die Warn-und Droh-Reaktionen der Reptilien.	Ferrara, C.R., Vogt, R.C., Giles, J.C. and Kuchling, G., 2014. Chelonian vocal communication. In Biocommunication of animals (pp. 261-274). Springer, Dordrecht.	.
Claudius angustatus	Kinosternidae	Testudines	PW
Sthernotherus carinatus	Kinosternidae	Testudines	PW
Kinosternon scorpioides	Kinosternidae	Testudines	PW
Platysternon megacephalum	Platysternidae	Testudines	Campbell, H.W. and Evans, W.E., 1972. Observations on the vocal behavior of chelonians. Herpetologica, pp.277-280.	Classic of Mountains and Seas (山海经), AKA Shan Hai Jing	.
Amyda ornata	Trionychidae	Testudines	PW
Apalone spinifera	Trionychidae	Testudines	PW
Chitra indica	Trionychidae	Testudines	PW
Cyclanorbis senegalensis	Trionychidae	Testudines	PW
Cycloderma aubryi	Trionychidae	Testudines	PW
Dogania subplana	Trionychidae	Testudines	PW
Lissemys scutata	Trionychidae	Testudines	PW
Nilssonia gangetica	Trionychidae	Testudines	Gunther A (1864) Reptiles of British India. Robert Hardwicks, London	Ferrara, C.R., Vogt, R.C., Giles, J.C. and Kuchling, G., 2014. Chelonian vocal communication. In Biocommunication of animals (pp. 261-274). Springer, Dordrecht.	.
Nilssonia hurum	Trionychidae	Testudines	Flower SS (1899) Notes on a second collection of reptiles made in the Malay Peninsula and Siam, from November 1896 to September 1898, with a list of species recorded from those countries. Proc Zool Soc (Lond) 1899:600–696	Ferrara, C.R., Vogt, R.C., Giles, J.C. and Kuchling, G., 2014. Chelonian vocal communication. In Biocommunication of animals (pp. 261-274). Springer, Dordrecht.	.
Nilssonia nigricans	Trionychidae	Testudines	Ernst CH, Barbour RW (1989) Turtles of the world. Smithsonian Institution Press, Washington, DC	Ferrara, C.R., Vogt, R.C., Giles, J.C. and Kuchling, G., 2014. Chelonian vocal communication. In Biocommunication of animals (pp. 261-274). Springer, Dordrecht.	.
Palea steindachneri	Trionychidae	Testudines	PW
Pelochelys bibroni	Trionychidae	Testudines	PW
Pelodiscus sinensis	Trionychidae	Testudines	PW
Aldabrachelys gigantea	Testudinidae	Testudines	Frazier J, Peters G (1982) The call of the Aldabra tortoise (Geochelone gigantea) (Reptilia, Testudinidae). Amphib-Reptil 2:165–179	.
Astrochelys radiata	Testudinidae	Testudines	Ernst CH, Barbour RW (1989) Turtles of the world. Smithsonian Institution Press, Washington, DC	.
Astrochelys yniphora	Testudinidae	Testudines	Ernst CH, Barbour RW (1989) Turtles of the world. Smithsonian Institution Press, Washington, DC	.
Chelonoides chilensis	Testudinidae	Testudines	Galeotti P, Sacchi R, Fasola M, Ballasina D (2005a) Do mounting in tortoises have a communication function? A comparative analysis. Herpetol J 15:61–71	.
Chelonoides denticulata	Testudinidae	Testudines	Auffenberg W (1965) Sex and species discrimination in two sympatric South American tortoises. Copeia 1965:335–342	.
Chelonoidis carbonaria	Testudinidae	Testudines	PW	Auffenberg W (1965) Sex and species discrimination in two sympatric South American tortoises. Copeia 1965:335–342	Campbell HW (1967) Stop, look, and listen. Acoustic behaviour of turtles. J Int Turt Tortoise Soc 1:13–44	Campbell, H.W. and Evans, W.E., 1972. Observations on the vocal behavior of chelonians. Herpetologica, pp.277-280.	.
Chelonoidis nigra	Testudinidae	Testudines	Evans WE (1949) The reproductive behaviour of the giant tortoises T. vicinia and T. vandenberghii. Anat Rec 105:579	Jackson CG, Awbrey FT (1972) Mating bellows of the Galapagos Tortoise, Geochelone elephantopus. Herpetologica 34:134–136	Ferrara, C.R., Vogt, R.C., Giles, J.C. and Kuchling, G., 2014. Chelonian vocal communication. In Biocommunication of animals (pp. 261-274). Springer, Dordrecht.	.
Geochelone elegans	Testudinidae	Testudines	Ernst CH, Barbour RW (1989) Turtles of the world. Smithsonian Institution Press, Washington, DC	Ferrara, C.R., Vogt, R.C., Giles, J.C. and Kuchling, G., 2014. Chelonian vocal communication. In Biocommunication of animals (pp. 261-274). Springer, Dordrecht.	.
Geochelone pardalis	Testudinidae	Testudines	Ernst CH, Barbour RW (1989) Turtles of the world. Smithsonian Institution Press, Washington, DC	Ferrara, C.R., Vogt, R.C., Giles, J.C. and Kuchling, G., 2014. Chelonian vocal communication. In Biocommunication of animals (pp. 261-274). Springer, Dordrecht.	.
Geochelone platynota	Testudinidae	Testudines	Ferrara, C.R., Vogt, R.C., Giles, J.C. and Kuchling, G., 2014. Chelonian vocal communication. In Biocommunication of animals (pp. 261-274). Springer, Dordrecht.	.
Geochelone sulcata	Testudinidae	Testudines	Grubb P (1971) Comparative notes on the behaviour of Geochelone sulcata. Herpetologica 27:328–332	Ferrara, C.R., Vogt, R.C., Giles, J.C. and Kuchling, G., 2014. Chelonian vocal communication. In Biocommunication of animals (pp. 261-274). Springer, Dordrecht.	.
Gopherus agassizii	Testudinidae	Testudines	Campbell HW, Evans WE (1967) Sound production in two species of tortoises. Herpetologica 23:204–209	Ernst CH, Barbour RW (1989) Turtles of the world. Smithsonian Institution Press, Washington, DC	.
Gopherus berlandieri	Testudinidae	Testudines	Wever WG Jr (1970) Courtship and combat behaviour in Gopherus berlandieri. Bull Fla State Mus 15:1–43	Ferrara, C.R., Vogt, R.C., Giles, J.C. and Kuchling, G., 2014. Chelonian vocal communication. In Biocommunication of animals (pp. 261-274). Springer, Dordrecht.	.
Gopherus polyphemus	Testudinidae	Testudines	Carr AFJ (1952) Handbook of turtles. Comstock, Ithaca	Ferrara, C.R., Vogt, R.C., Giles, J.C. and Kuchling, G., 2014. Chelonian vocal communication. In Biocommunication of animals (pp. 261-274). Springer, Dordrecht.	.
Homopus signatus	Testudinidae	Testudines	Palmer M (1994) The speckled tortoise, Homopus signatus, in captivity. Tortuga Gaz 30:1–5	Ferrara, C.R., Vogt, R.C., Giles, J.C. and Kuchling, G., 2014. Chelonian vocal communication. In Biocommunication of animals (pp. 261-274). Springer, Dordrecht.	.
Indotestudo elongata	Testudinidae	Testudines	McCormick B (1992) The elongated tortoise, Indotestudo elongata. Tortuga Gaz 28:1–3	Ferrara, C.R., Vogt, R.C., Giles, J.C. and Kuchling, G., 2014. Chelonian vocal communication. In Biocommunication of animals (pp. 261-274). Springer, Dordrecht.	.
Indotestudo forstenii	Testudinidae	Testudines	Ferrara, C.R., Vogt, R.C., Giles, J.C. and Kuchling, G., 2014. Chelonian vocal communication. In Biocommunication of animals (pp. 261-274). Springer, Dordrecht.	.
Indotestudo travancorica	Testudinidae	Testudines	Auffenberg W (1964) Notes on the courtship of the land tortoise Geochelone travancorica (Boulenger). J Bombay Nat Hist Soc 61:247–253	Campbell, H.W. and Evans, W.E., 1972. Observations on the vocal behavior of chelonians. Herpetologica, pp.277-280.	Ferrara, C.R., Vogt, R.C., Giles, J.C. and Kuchling, G., 2014. Chelonian vocal communication. In Biocommunication of animals (pp. 261-274). Springer, Dordrecht.	.
Kinixys belliana	Testudinidae	Testudines	Morris L (1974) Western hinge-back tortoise, Kinixys belliana nogueyi. Tortuga Gaz 30:1–3	Ferrara, C.R., Vogt, R.C., Giles, J.C. and Kuchling, G., 2014. Chelonian vocal communication. In Biocommunication of animals (pp. 261-274). Springer, Dordrecht.	.
Kinixys erosa	Testudinidae	Testudines	Ernst CH, Barbour RW (1989) Turtles of the world. Smithsonian Institution Press, Washington, DC	.
Kinixys homeana	Testudinidae	Testudines	Kirkpatrick DT (1998) African hingeback tortoises of the genus Kinixys. Reptile Amphib Mag 54:32–37	Ferrara, C.R., Vogt, R.C., Giles, J.C. and Kuchling, G., 2014. Chelonian vocal communication. In Biocommunication of animals (pp. 261-274). Springer, Dordrecht.	.
Kinixys natalensis	Testudinidae	Testudines	Kirkpatrick DT (1998) African hingeback tortoises of the genus Kinixys. Reptile Amphib Mag 54:32–37	Ferrara, C.R., Vogt, R.C., Giles, J.C. and Kuchling, G., 2014. Chelonian vocal communication. In Biocommunication of animals (pp. 261-274). Springer, Dordrecht.	.
Manouria emys	Testudinidae	Testudines	McKeown S, Meier DE, Juvik JO (1990) The management and breeding of the Asian Forest Tortoise (Manouria emys) in captivity. In: Beaman KR, Caporaso F, McKeown S, Graff MD (eds) Proceedings of the first international symposium on turtles and tortoises: conservation and captive husbandry. California Turtle & Tortoise Club, Van Nuys, Los Angeles, CA, pp 138–159	Ferrara, C.R., Vogt, R.C., Giles, J.C. and Kuchling, G., 2014. Chelonian vocal communication. In Biocommunication of animals (pp. 261-274). Springer, Dordrecht.	.
Psammobates oculifeus	Testudinidae	Testudines	Ernst CH, Barbour RW (1989) Turtles of the world. Smithsonian Institution Press, Washington, DC	Ferrara, C.R., Vogt, R.C., Giles, J.C. and Kuchling, G., 2014. Chelonian vocal communication. In Biocommunication of animals (pp. 261-274). Springer, Dordrecht.	.
Testudo horsfieldii	Testudinidae	Testudines	Cohen MA (1994) Russian tortoise, Testudo horsfieldii. Tortuga Gaz 30:4	Ferrara, C.R., Vogt, R.C., Giles, J.C. and Kuchling, G., 2014. Chelonian vocal communication. In Biocommunication of animals (pp. 261-274). Springer, Dordrecht.	.
Testudo gracea	Testudinidae	Testudines	Galeotti P, Sacchi R, Fasola M, Ballasina D (2005a) Do mounting in tortoises have a communication function? A comparative analysis. Herpetol J 15:61–71	Ernst CH, Barbour RW (1989) Turtles of the world. Smithsonian Institution Press, Washington, DC	.
Testudo hermanni	Testudinidae	Testudines	Galeotti P, Sacchi R, Fasola M, Ballasina D (2005a) Do mounting in tortoises have a communication function? A comparative analysis. Herpetol J 15:61–71	Ernst CH, Barbour RW (1989) Turtles of the world. Smithsonian Institution Press, Washington, DC	.
Testudo kleinmanni	Testudinidae	Testudines	Hoofien JH (1971) The voices of snake and tortoises. Israel J Zool 20:148	Ferrara, C.R., Vogt, R.C., Giles, J.C. and Kuchling, G., 2014. Chelonian vocal communication. In Biocommunication of animals (pp. 261-274). Springer, Dordrecht.	.
Testudo marginata	Testudinidae	Testudines	Galeotti P, Sacchi R, Fasola M, Ballasina D (2005a) Do mounting in tortoises have a communication function? A comparative analysis. Herpetol J 15:61–71	Hine M (1982) Notes on the marginated tortoise (Testudo marginata) in Greece and captivity. Bull Br Herpetol Soc 5:35–38	Ferrara, C.R., Vogt, R.C., Giles, J.C. and Kuchling, G., 2014. Chelonian vocal communication. In Biocommunication of animals (pp. 261-274). Springer, Dordrecht.	.
Sphenodon punctatus	Sphenodontidae	Rhynchocephalia	PW	Wojtusiak, R.J. and Majlert, Z., 1973. Bioacoustics of the voice of the tuatara, Sphenodon punctatus punctatus. New Zealand Journal of Science, 16(2), pp.305-313.	Gans, C. and Wever, E.G., 1976. Ear and hearing in Sphenodon punctatus. Proceedings of the National Academy of Sciences, 73(11), pp.4244-4246.	Alison Cree pers. Comm. (" My impression from field work is that there is probably more than one kind of sound used in communication")	.
Varanus gilleni	Varanidae	Squamata	Murphy, J.B. and Mitchell, L.A., 1974. Ritualized combat behavior of the pygmy mulga monitor lizard, Varanus gilleni (Sauria: Varanidae). Herpetologica, pp.90-97.	.
Delma impar	Pygopodidae	Squamata	Sonneman, N., 1974. Notes on Delma fraseri in the north-east of Victoria. Herpetofauna (Sydney), 7, p.15.	Weber, E. and Werner, Y.L., 1977. Vocalizations of two snake-lizards (Reptilia: Sauria: Pygopodidae). Herpetologica, pp.353-363.	.
Delma grayii	Pygopodidae	Squamata	Sonneman, N., 1974. Notes on Delma fraseri in the north-east of Victoria. Herpetofauna (Sydney), 7, p.15.	Weber, E. and Werner, Y.L., 1977. Vocalizations of two snake-lizards (Reptilia: Sauria: Pygopodidae). Herpetologica, pp.353-363.	.
Anolis grahami	Dactyloidae	Squamata	Milton, T.H., 1974. Structure and Social Significance of Vocalization by Anolis Grahami Grahami (Sauria: Iguanidae) (Doctoral dissertation, Virginia Polytechnic Institute and State University).	Rothblum, L.M., Watkins, J.W. and Jenssen, T.A., 1979. A learning paradigm and the behavioral demonstration of audition for the lizard Anolis grahami. Copeia, pp.490-494.	.
Liolaemus chiliensis	Liolaemidae	Squamata	Labra, A., Reyes‐Olivares, C. and Weymann, M., 2016. Asymmetric response to heterotypic distress calls in the lizard Liolaemus chiliensis. Ethology, 122(9), pp.758-768.	.
Psammodromus spanicus	Lacertidae	Squamata	Klemmer, K. 1971. Die echten Eidechsen, p. 285- 307. In Grzrmeks Tierleben. Vol. 6. Kindler, Munich	Fitze, P.S., 2012. Lagartija cenicienta–Psammodromus hispanicus Fitzinger, 1826.	.
Pseudopus apodus	Anguidae	Squamata	Simons, R. 1877. Tonausserungen des Scheltopusik (Pseudopus Pallasii). Zool. Garten 18:230-233.	.
Homonota dorbignyi	Phyllodactylidae	Squamata	Donoso-Barros R (1966) Reptiles de Chile. Universidad de Chile, Santiago, Chile. cxlvi + 458 pp.	Labra, A., 2008. Sistemas de comunicación en reptiles. Herpetología de Chile, pp.547-577.	.
Eublepharis macularis	Eublephlaridae	Squamata	Rhen, T. and Crews, D., 2000. Organization and Activation of Sexual and Agonistic Behavior in theLeopard Gecko, Eublepharis macularius. Neuroendocrinology, 71(4), pp.252-261.	Johnson, M.A., Cook, E.G. and Kircher, B.K., 2019. 8 ChAPTER Phylogeny and Ontogeny of Display Behavior. Behavior of lizards: evolutionary and mechanistic perspectives, p.259.	.
Aristelliger spp.	Sphaerodactylidae	Squamata	Johnson, M.A., Cook, E.G. and Kircher, B.K., 2019. 8 ChAPTER Phylogeny and Ontogeny of Display Behavior. Behavior of lizards: evolutionary and mechanistic perspectives, p.259.	.
Phelsuma dubia	Gekkonidae	Squamata	Marcellini 1978 in greenberg mclean	KASTLE, W. 1964. Verhaltensstudien an Taggeckonen der Gattungen Lygodactylus und Phelsuma. Z. Tierpsychol. 21:486-507	.
Pituophis melanoleucus	Colubridae	Squamata	Young, B.A., Sheft, S. and Yost, W., 1995. Sound production in Pituophis melanoleucus (Serpentes: Colubridae) with the first description of a vocal cord in snakes. Journal of Experimental Zoology, 273(6), pp.472-481.	.
Ophiophagus Hannah	Elapidae	Squamata	Young, B.A., 1991. Morphological basis of “growling” in the king cobra, Ophiophagus hannah. Journal of Experimental Zoology, 260(3), pp.275-287.	.
Ambystoma maculatum	Ambystomatidae	Caudata	Geyer, H. 1927 “Uber Lautausserungen der Molche,” Blatter fur Aquar.-Terror. Kunde, 39: 27-28.	Maslin, T.P., 1950. The production of sound in caudate Amphibia. Series in Biology, 1, pp.29-45.	Wyman, R. L., & Thrall, J. H. (1972). Sound production by the spotted salamander Ambystoma maculatum. Herpetologica, 28, 210-212.	.
Ambystoma texanum	Ambystomatidae	Caudata	Coleman, A. (2016). Sound Production in the Small-Mouthed Salamander (Ambystoma texanum) (Doctoral dissertation).	.
Dicamptodon ensatus	Dicamptodontidae	Caudata	Myers, G. S. 1930 “ Notes on Some Amphibians in Western North America,” Proceedings of the Biological Society of Washington, 43: 55-64.	Maslin, T.P., 1950. The production of sound in caudate Amphibia. Series in Biology, 1, pp.29-45.	.
Andrias japonicus	Cryptobranchidae	Caudata	Werner, Franz 1912 Die Lurche und Kriechtiere. (In Brehm’s Tierleben.) Leipzig und Wien: Bibl. Inst. X V I + 572 pp., 37 pis. (14 in color), 127 f.	Maslin, T.P., 1950. The production of sound in caudate Amphibia. Series in Biology, 1, pp.29-45.	.
Andrias davidianus	Cryptobranchidae	Caudata	Werner, Franz 1912 Die Lurche und Kriechtiere. (In Brehm’s Tierleben.) Leipzig und Wien: Bibl. Inst. X V I + 572 pp., 37 pis. (14 in color), 127 f.	Maslin, T.P., 1950. The production of sound in caudate Amphibia. Series in Biology, 1, pp.29-45.	.
Many Plethodontidae	Plethodontidae	Caudata	Duellman, W.E. and Trueb, L., 1994. Biology of amphibians. JHU press.	Maslin, T.P., 1950. The production of sound in caudate Amphibia. Series in Biology, 1, pp.29-45.	.
Aneides lugubris	Plethodontidae	Caudata	Ritter, W.E. and Miller, L., 1899. A contribution to the life history of Autodax lugubris Hallow., a Californian salamander. The American Naturalist, 33(393), pp.691-704.	Maslin, T.P., 1950. The production of sound in caudate Amphibia. Series in Biology, 1, pp.29-45.	.
Desmognathus fusca	Plethodontidae	Caudata	Cope, E.D., 1889. The Batrachia of North America (Vol. 34). US Government Printing Office. (p. 221).	Maslin, T.P., 1950. The production of sound in caudate Amphibia. Series in Biology, 1, pp.29-45.	Neill, W. T. (1952). Remarks on salamander voices. Copeia, 1952(3), 195-196.	.
Eurycea bislineata	Plethodontidae	Caudata	Geyer (1927, p. 27)	Suthers, R.A., Fitch, W.T., Fay, R.R. and Popper, A.N. eds., 2016. Vertebrate sound production and acoustic communication. Springer International Publishing.	.
Plethodon glutinosus	Plethodontidae	Caudata	Colafrancesco, K.C. and Gridi-Papp, M., 2016. Vocal sound production and acoustic communication in amphibians and reptiles. In Vertebrate sound production and acoustic communication (pp. 51-82). Springer, Cham.	Bell, B.D., 1978. Observations on the ecology and reproduction of the New Zealand Leiopelmid frogs. Herpetologica, pp.340-354.	Neill, W. T. (1952). Remarks on salamander voices. Copeia, 1952(3), 195-196.	.
Pseudotriton ruber	Plethodontidae	Caudata	Neill, W. T. (1952). Remarks on salamander voices. Copeia, 1952(3), 195-196.	.
Proteus anguinus	Proteidae	Caudata	Barton, B.S., 1808. Some Account of the Siren Lacertina, and Other Species of the Same Genus of Amphibious Animals.	Maslin 1950	Bell, B.D., 1978. Observations on the ecology and reproduction of the New Zealand Leiopelmid frogs. Herpetologica, pp.340-354.	.
Siren lacertina	Proteidae	Caudata	Barton, B.S., 1808. Some Account of the Siren Lacertina, and Other Species of the Same Genus of Amphibious Animals.	Maslin 1950	Bell, B.D., 1978. Observations on the ecology and reproduction of the New Zealand Leiopelmid frogs. Herpetologica, pp.340-354.	.
Diemyctylus viridescens (Notophthalmus viridescens)	Salamandridae	Caudata	Neill, W. T. (1952). Remarks on salamander voices. Copeia, 1952(3), 195-196.	.
Diemyctylus perstriatus (Notophthalmus perstriatus	Salamandridae	Caudata	Neill, W. T. (1952). Remarks on salamander voices. Copeia, 1952(3), 195-196.	.
Lissotriton vulgaris	Salamandridae	Caudata	Hubáček, J., Šugerková, M. and Gvoždík, L., 2019. Underwater sound production varies within not between species in sympatric newts. PeerJ, 7, p.e6649.	Maslin 1950
Mertensiella luschani	Salamandridae	Caudata	Franzen, M. and Glaw, F., 1999. Distress calls of Mertensiella luschani finikensis from Turkey (Amphibia: Salamandridae). Zoology in the Middle East, 19(1), pp.27-32.	.
Pleurodeles sp.	Salamandridae	Caudata	Duellman, W.E. and Trueb, L., 1994. Biology of amphibians. JHU press.	Maslin, T.P., 1950. The production of sound in caudate Amphibia. Series in Biology, 1, pp.29-45.	.
Salamandra salamandra	Salamandridae	Caudata	Geyer, H. 1927 “Uber Lautausserungen der Molche,” Blatter fur Aquar.-Terror. Kunde, 39: 27-28.	Maslin, T.P., 1950. The production of sound in caudate Amphibia. Series in Biology, 1, pp.29-45.	.
Taricha rivularis	Salamandridae	Caudata	Duellman, W.E. and Trueb, L., 1994. Biology of amphibians. JHU press.	.
Taricha torosa	Salamandridae	Caudata	Davis, J. R., & Brattstrom, B. H. (1975). Sounds produced by the California newt, Taricha torosa. Herpetologica, 31, 409-412.	.
Triturus alpestris (Ichthyosaura alpestris)	Salamandridae	Caudata	Wclt, [Professor, ed.j 1927 Editorial Addendum to H Geyer, “ liber Lautausserungen der Molche,” Blatter fur Aquar.-Terrar. Kunde, 39: 28.	Maslin, T.P., 1950. The production of sound in caudate Amphibia. Series in Biology, 1, pp.29-45.	Hubáček, J., Šugerková, M. and Gvoždík, L., 2019. Underwater sound production varies within not between species in sympatric newts. PeerJ, 7, p.e6649.	.
Triturus ivanbureschi	Salamandridae	Caudata	Lukanov, S., 2020. First record of underwater sound produced by the Balkan crested newt (Triturus ivanbureschi). Acta Herpetologica, 15(1), pp.15-20.	Maslin, T.P., 1950. The production of sound in caudate Amphibia. Series in Biology, 1, pp.29-45.	.
Triturus helveticus (Lissotriton helveticus)	Salamandridae	Caudata	Weber, E., & Schumacher, R. (1975). Der Aufbau der Abwehrrufe des Kammmolches (Triturus cristatus) und des Fadenmolches (Triturus helveticus) (Amphibia, Caudata, Salamandridae). Salamandra, 11, 119-129.	.
Triturus vulgaris (Lissotriton vulgaris)	Salamandridae	Caudata	Neill, W. T. (1952). Remarks on salamander voices. Copeia, 1952(3), 195-196.	.
Triturus cristatus	Salamandridae	Caudata	Weber, E., & Schumacher, R. (1975). Der Aufbau der Abwehrrufe des Kammmolches (Triturus cristatus) und des Fadenmolches (Triturus helveticus) (Amphibia, Caudata, Salamandridae). Salamandra, 11, 119-129.	Neill, W. T. (1952). Remarks on salamander voices. Copeia, 1952(3), 195-196.	.
Triturus sp.	Salamandridae	Caudata	Werner, Franz 1912 Die Lurche und Kriechtiere. (In Brehm’s Tierleben.) Leipzig und Wien: Bibl. Inst. X V I + 572 pp., 37 pis. (14 in color), 127 f.	Maslin, T.P., 1950. The production of sound in caudate Amphibia. Series in Biology, 1, pp.29-45.	.
Tylototriton himalayanus	Salamandridae	Caudata	Bedi, A., Bedi, V., Nag, S. and Suyesh, R., 2021. Wild observations of the reproductive behaviour and first evidence of vocalization in Crocodile newt Tylototriton himalayanus (Caudata: Salamandridae) from the Himalayan biodiversity hotspot in Eastern India. SALAMANDRA, 57(1), pp.65-74.	Maslin, T.P., 1950. The production of sound in caudate Amphibia. Series in Biology, 1, pp.29-45.	.
Pseudobranchus striatus	Sirenidae	Caudata	Neill, W. T. (1952). Remarks on salamander voices. Copeia, 1952(3), 195-196.	.
Dermophis mexicanus	Dermophiidae	Gymnophiona	Thurow, G.R. and Gould, H.J., 1977. Sound production in a caecilian. Herpetologica, pp.234-237.	Colafrancesco, K.C. and Gridi-Papp, M., 2016. Vocal sound production and acoustic communication in amphibians and reptiles. In Vertebrate sound production and acoustic communication (pp. 51-82). Springer, Cham.	.
Sylvacaecilia grandisonae	Grandisonidae	Gymnophiona	Largen, M.J., Morris, P.A. and Yalden, D.W., 1972. OBSERVATIONS ON THE CAECILIAN GEOTRYPETES GRANDISONAE TAYLOR (AMPHIBIA GYMNOPHIONA) FROM ETHIOPIA: PUBBLICAZIONI DEL CENTRO DI STUDIO PER LA FAUNISTICA ED ECOLOGIA TROPICALI DEL CNR: LX. Monitore Zoologico Italiano. Supplemento, 4(1), pp.185-205.		.
Ichtyophis sp.	Ichthyophiidae	Gymnophiona	Duellman, W.E. and Trueb, L., 1994. Biology of amphibians. JHU press.		.
Siphonops annulatus	Siphonopidae	Gymnophiona	Duellman, W.E. and Trueb, L., 1994. Biology of amphibians. JHU press.		.
Typhlonectes compressicauda	Typhlonectidae	Gymnophiona	PW
Ascaphus truei	Ascaphidae	Anura	Santos, M.T.T., Barata, I.M., Ferreira, R.B., Haddad, C.F., Gridi-Papp, M. and de Carvalho, T.R., 2021. Complex acoustic signals in Crossodactylodes (Leptodactylidae, Paratelmatobiinae): a frog genus historically regarded as voiceless. Bioacoustics, pp.1-16.	Stephenson, B. and Verrell, P., 2003. Courtship and mating of the tailed frog (Ascaphus truei). Journal of Zoology, 259(1), pp.15-22.	.
Leiopelma archeyi	Leiopelmatidae	Anura	Santos, M.T.T., Barata, I.M., Ferreira, R.B., Haddad, C.F., Gridi-Papp, M. and de Carvalho, T.R., 2021. Complex acoustic signals in Crossodactylodes (Leptodactylidae, Paratelmatobiinae): a frog genus historically regarded as voiceless. Bioacoustics, pp.1-16.	Green, D.M., 1988. Antipredator behaviour and skin glands in the New Zealand native frogs, genus Leiopelma. New Zealand journal of zoology, 15(1), pp.39-45.	.
Leiopelma hochstetteri	Leiopelmatidae	Anura	Santos, M.T.T., Barata, I.M., Ferreira, R.B., Haddad, C.F., Gridi-Papp, M. and de Carvalho, T.R., 2021. Complex acoustic signals in Crossodactylodes (Leptodactylidae, Paratelmatobiinae): a frog genus historically regarded as voiceless. Bioacoustics, pp.1-16.	Green, D.M., 1988. Antipredator behaviour and skin glands in the New Zealand native frogs, genus Leiopelma. New Zealand journal of zoology, 15(1), pp.39-45.	.
Leiopelma pakeka	Leiopelmatidae	Anura	Santos, M.T.T., Barata, I.M., Ferreira, R.B., Haddad, C.F., Gridi-Papp, M. and de Carvalho, T.R., 2021. Complex acoustic signals in Crossodactylodes (Leptodactylidae, Paratelmatobiinae): a frog genus historically regarded as voiceless. Bioacoustics, pp.1-16.	Green, D.M., 1988. Antipredator behaviour and skin glands in the New Zealand native frogs, genus Leiopelma. New Zealand journal of zoology, 15(1), pp.39-45.	.
Lepidosiren paradoxa	Lepidosirenidae	Dipnoi	PW
Protopteurs annectens	Lepidosirenidae	Dipnoi	M'Donnell, R. (1860). Observations on the habits and anatomy of the Lepidosiren annectans. Natural History Review, 7, 93-112.	Thomson, K.S., 1968. Lung ventilation in dipnoan fishes. Peabody Museum of Natural History, Yale University.	.
We included crocodilians to this list for completness, as suggested during peer review process
although species of this clade are broadly reported to produce sounds.
Melanosuchus niger	Alligatoridae	Crocodilia	Dinets, V. (2011). The Role of Habitat in Crocodilian Communication. (PhD). University of Miami, Miami, Florida.	.
Caiman yacare	Alligatoridae	Crocodilia	Dinets, V. (2011). The Role of Habitat in Crocodilian Communication. (PhD). University of Miami, Miami, Florida.	.
Caiman crocodilus	Alligatoridae	Crocodilia	Vergne, A. L., Pritz, M. B., & Mathevon, N. (2009). Acoustic communication in crocodilians: from behaviour to brain. Biological Reviews, 84(3), 391-411.	.
Alligator mississipiensis	Alligatoridae	Crocodilia	Todd, N. P. M. (2007). Estimated source intensity and active space of the American alligator (Alligator Mississippiensis) vocal display. The Journal of the Acoustical Society of America, 122(5), 2906-2915.	Garrick, L. D., & Lang, J. W. (1977). Social signals and behavior of adult alligators and crocodiles. American Zoologist, 17, 225-239.	.
Alligator sinensis	Alligatoridae	Crocodilia	Reber, S. A., Nishimura, T., Janisch, J., Robertson, M., & Fitch, W. T. (2015). A Chinese alligator in heliox: formant frequencies in a crocodilian. Journal of Experimental Biology, 218, 2442-2447.	.
Paleosuchus trigonatus	Alligatoridae	Crocodilia	Marquis, O., Mathevon, N., Aubin, T., Gaucher, P., & Lemaire, J. (2020). Observations on breeding site, bioacoustics and biometry of hatchlings of Paleosuchus trigonatus (Schneider, 1801) from French Guiana (Crocodylia: Alligatoridae). Herpetology Notes, 13, 513-516.	.
Paleosuchus palpebrosus	Alligatoridae	Crocodilia	Giddings, L. A. (2020). Behavioural Response to Juvenile Distress Calls as a Measure of Extended Care in Crocodilians (Doctoral dissertation, University of Bristol).	.
Gavialis gangeticus	Gavialidae	Crocodilia	Dinets, V. (2011). The Role of Habitat in Crocodilian Communication. (PhD). University of Miami, Miami, Florida.	.
Crocodylus niloticus	Crocodylidae	Crocodilia	Vergne, A. L., Avril, A., Martin, S., & Mathevon, N. (2007). Parent–offspring communication in the Nile crocodile Crocodylus niloticus: do newborns’ calls show an individual signature? Naturwissenschaften, 94(1), 49-54.	Garrick, L. D., & Lang, J. W. (1977). Social signals and behavior of adult alligators and crocodiles. American Zoologist, 17, 225-239.	.
Crocodylus moreletii	Crocodylidae	Crocodilia	Dinets, V. (2011). The Role of Habitat in Crocodilian Communication. (PhD). University of Miami, Miami, Florida.	.
Crocodylus acutus	Crocodylidae	Crocodilia	Dinets, V. (2011). The Role of Habitat in Crocodilian Communication. (PhD). University of Miami, Miami, Florida.	Garrick, L. D., & Lang, J. W. (1977). Social signals and behavior of adult alligators and crocodiles. American Zoologist, 17, 225-239.	.
Crocodylus porosus	Crocodylidae	Crocodilia	Webb G. & Manolis S. (1989)Crocodiles of Australia. Reed NewHolland, Sydney.	.
Crocodylus johnstoni	Crocodylidae	Crocodilia	Compton, A. W. (1981). Courtship and nesting behviour of the freshwater crocodile, Crocodylus johnstoni, under controlled conditions. Wildlife Research, 8(2), 443-450.	.
Crocodylus siamensis	Crocodylidae	Crocodilia	Giddings, L. A. (2020). Behavioural Response to Juvenile Distress Calls as a Measure of Extended Care in Crocodilians (Doctoral dissertation, University of Bristol).	.
Crocodylus rhombifer	Crocodylidae	Crocodilia	Giddings, L. A. (2020). Behavioural Response to Juvenile Distress Calls as a Measure of Extended Care in Crocodilians (Doctoral dissertation, University of Bristol).	.
Crocodylus intermedius	Crocodylidae	Crocodilia	Staniewicz, A. M. (2020). Acoustic communication of rare and threatened crocodilians and its use for population monitoring (Doctoral dissertation, University of Bristol).	.
Crocodylus mindorensis	Crocodylidae	Crocodilia	Staniewicz, A. M. (2020). Acoustic communication of rare and threatened crocodilians and its use for population monitoring (Doctoral dissertation, University of Bristol).	.
Crocodylus palustris	Crocodylidae	Crocodilia	Dinets, V. (2013). Long-distance signaling in Crocodylia. Copeia, 2013(3), 517-526.	.
Osteolaemus tetraspis	Crocodylidae	Crocodilia	Staniewicz, A. M. (2020). Acoustic communication of rare and threatened crocodilians and its use for population monitoring (Doctoral dissertation, University of Bristol).	.
Osteolaemus osborni	Crocodylidae	Crocodilia	Staniewicz, A. M. (2020). Acoustic communication of rare and threatened crocodilians and its use for population monitoring (Doctoral dissertation, University of Bristol).	.
Tomistoma schlegelii	Crocodylidae	Crocodilia	Staniewicz, A., Foggett, S., McCabe, G., & Holderied, M. (2022). Courtship and underwater communication in the Sunda gharial (Tomistoma schlegelii). Bioacoustics, 31(4), 435-449.	.
Mecistops cataphractus	Crocodylidae	Crocodilia	Staniewicz, A. M. (2020). Acoustic communication of rare and threatened crocodilians and its use for population monitoring (Doctoral dissertation, University of Bristol).	.
Mecistops leptorhynchus	Crocodylidae	Crocodilia	Staniewicz, A. M. (2020). Acoustic communication of rare and threatened crocodilians and its use for population monitoring (Doctoral dissertation, University of Bristol).	.
