# Supplementary material for: Common evolutionary origin of acoustic communication in choanate vertebrates
Source: Nat Commun. 2022 Oct 25;13:6089. doi: 10.1038/s41467-022-33741-8 (PMC9596459; doi:10.1038/s41467-022-33741-8)
Supplement: Supplementary file 5 — Supplementary Data 2 [file 41467_2022_33741_MOESM5_ESM.zip]

Archive with 1 entries (1 files):
- Supplementary Data 2.pdf
