# Supplementary material for: Common evolutionary origin of acoustic communication in choanate vertebrates
Source: Nat Commun. 2022 Oct 25;13:6089. doi: 10.1038/s41467-022-33741-8 (PMC9596459; doi:10.1038/s41467-022-33741-8)
Supplement: Supplementary file 6 — Supplementary Data 3 [file 41467_2022_33741_MOESM6_ESM.xlsx]

## Sheet: Supplementary material 3
Species	Snd type	min freq(KHz)	max freq(KHz)	Bandwidth	Snd duration(s)	enclosure
L. paradoxa	1	0.05	1.4	1.35	0.33	h: 97 cm
2 specimens	2	0.05	6	5.95	0.1	d: 116 cm
sex not determined	3	0.05	6	5.95	0.05	plastic pool
	4	4	16	12	0.12
	5	10	22	12	0.5
T. compressicauda	1	0.05	19	18.95	0.23	h: 97 cm
2 specimens	2	0.05	18	17.95	0.15	d: 116 cm
sex not determined	3	1	8.4	7.4	0.03	plastic pool
	4	4	24	20	0.4
	5	0.05	16	15.95	1.1
S. punctatus	1	0.05	13	12.95	0.45	4x3m room
8 specimens	2	0.05	7.3	7.25	0.21	(adults)
5 female, 1 male	3	0.05	5.6	5.55	0.23	170X30cm
2 juvenile	4	3	5	2	0.35	fiberglass
	5	0.05	6.3	6.25	0.05	tank
	6	0.05	2.6	2.55	0.14	(juveniles)
A. spixii	1	0.05	13	12.95	0.33	1x0.6x0.3m
1 male, 1 female	2	0.05	16	15.95	0.35	plastic pool
	3	0.05	14	13.95	0.07
	4	0.05	8	7.95	0.3
P. platycephala	1	0.05	1.3	1.25	0.18	h: 97 cm
3 male, 3 female	2	0.05	1	0.95	0.2	d: 116 cm
	3	9	10.3	1.3	0.2	plastic pool
	4	8.8	11.6	2.8	0.4
R. rufipes	1	0.05	10	9.95	0.01	h: 97 cm
1 male, 1 female	2	0.05	0.7	0.65	0.3	d: 116 cm
	3	2	5.1	3.1	0.2	plastic pool
	4	0.5	0.7	0.2	0.02
	5	1.2	6.6	5.4	0.1
M. perplexa	1	1.5	4	2.5	0.02	h: 97 cm
1 male	2	2.5	8	5.5	0.72	d: 116 cm
	3	0.05	1.3	1.25	0.1	plastic pool
	4	1.3	4.8	3.5	0.03
	5	2	13	11	0.3
P. geoffroanus	1	0.05	6.5	6.45	0.4	h: 97 cm
1 male, 1 female	2	0.5	22	21.5	0.53	d: 116 cm
	3	4	15	11	0.85	plastic pool
	4	1	8.5	7.5	1
	5	2.6	4.4	1.8	1.7
	6	0.05	7.3	7.25	1.3
C. fimbriatus	1	1	6.2	5.2	0.24	h: 97 cm
2 male, 1 female	2	0.05	8.8	8.75	0.12	d: 116 cm
	3	0.05	5.1	5.05	0.5	plastic pool
	4	0.5	6	5.5	0.73
	5	0.05	2	1.95	0.3
	6	1.8	7	5.2	0.23
H. tectifera	1	1.5	10	8.5	0.07	h: 97 cm
2 juvenile	2	0.05	7	6.95	0.8	d: 116 cm
	3	1.8	2.2	0.4	0.2	plastic pool
	4	2	5.5	3.5	0.12
	5	1	16	15	1
C. novaeguineaecouple	1	0.4	1.5	1.1	0.16	1x0.6x0.3m plastic
E. macquarii	1	0.05	1.5	1.45	0.61	1.4x0.7x0.3m
1 male, 2 female	2	0.6	0.8	0.2	0.6	plastic pool
	3	0.05	8.5	8.45	0.8
	4	0.05	1.1	1.05	0.7
M. latisternum	1	0.05	1.3	1.25	0.3	1.4x0.7x0.3m
1 male, 1 female	2	0.05	6	5.95	2.6	plastic pool
	3	0.05	6.8	6.75	1.5
	4	0.05	5	4.95	0.48
	5	0.05	0.8	0.75	0.9
E. branderhorsti	1	0.05	2.8	2.75	0.7	1.4x0.7x0.3m
1 male, 1 female	2	4	24	20	11	plastic pool
	3	0.05	8.5	8.45	0.06
	4	0.05	1.1	1.05	0.2
E. macrurus	1	0.05	2.2	2.15	0.18	1.4x0.7x0.3m
1 male, 1 female	2	0.8	4.4	3.6	0.6	plastic pool
	3	0.05	2.5	2.45	0.02
	4	0.3	1.3	1	0.12
P. sextuberculata	1	0.1	1.2	1.1	0.54	h: 97 cm
Big group of adults	2	0.2	0.8	0.6	0.3	d: 116 cm
	3	0.05	1.5	1.45	0.28	plastic pool
E. madagascariensis	1	0.05	4	3.95	0.05	1.4x0.7x0.3m
2 juveniles	2	0.05	14	13.95	1.2	plastic pool
	3	1.7	2.6	0.9	0.01
	4	0.05	6.8	6.75	0.06
	5	0.05	5	4.95	0.13
	6	0.05	5	4.95	0.17
P. dumerilianus	1	0.05	5.6	5.55	0.42	h: 97 cm
1 male, 1 female	2	0.05	7.8	7.75	2.5	d: 116 cm
	3	1.5	14	12.5	0.1	plastic pool
	4	0.05	4	3.95	1.56
	5	2	8.3	6.3	0.28
P. castaneus	1	0.05	20	19.95	0.5	160X85X30cm
1 male, 1 female	2	2	12	10	0.25	Wood and
	3	2.4	8	5.6	0.2	pool liner
	4	2	17	15	0.1
P. subrufa	1	0.05	14	13.95	0.05	160X85X30cm
1 female	2	0.05	7	6.95	0.2	Wood and
	3	2	90 (30)	88 (28)	0.02	pool liner
	4	0.05	13	12.95	0.03
L. scutata	1	0.05	0.9	0.85	0.16	1.4x0.7x0.3m
1 male, 1 female	2	0.05	7.6	7.55	0.32	plastic pool
	3	0.05	18	17.95	0.4
C. senegalensis	1	0.05	2.2	2.15	0.1	1.4x0.7x0.3m
1 male, 1 female	2	2.4	8.6	6.2	0.05	plastic pool
	3	0.8	12.7	11.9	0.01
	4	0.05	7.3	7.25	0.03
	5	0.05	4.7	4.65	0.13
	6	0.05	24	23.95	0.06
C. aubryi	1	0.05	1.4	1.35	0.4	1.6x1x0.8m
1 male, 1 female	2	2.9	24	21.1	8	Glass tank
	3	1	24	23	0.08
	4	3	24	21	5
	5	1	4.5	3.5	0.12
	6	0.05	24	23.95	0.6
P. sinensis	1	0.05	1.5	1.45	0.5	1.4x0.7x0.3m
3 unsexed subadults	2	0.05	0.7	0.65	0.42	plastic pool
	3	0.8	1.7	0.9	0.1
	4	0.8	7.2	6.4	0.09
	5	0.05	4.8	4.75	0.13
P. steindachneri	1	0.05	1.6	1.55	0.52	1.4x0.7x0.3m
2 females	2	0.05	0.5	0.45	0.7	plastic pool
	3	0.05	7.4	7.35	0.01
	4	0.05	2	1.95	0.35
	5	0.4	4.5	4.1	0.1
A. ornata	1	1.5	2.5	1	0.01	1.4x0.7x0.3m
1 female	2	0.05	6	5.95	0.02	plastic pool
	3	0.05	1.2	1.15	0.13
	4	0.6	0.9	0.3	0.06
	5	1.7	7.4	5.7	0.15
	6	0.05	1.5	1.45	0.3
D. subplana	1	0.5	2	1.5	0.22	1.4x0.7x0.3m
1 female	2	0.05	3.1	3.05	0.02	plastic pool
1 unsexed subadult	3	0.05	2.3	2.25	0.1
	4	0.05	24	23.95	0.14
	5	0.05	1.6	1.55	0.16
	6	0.05	6.9	6.85	0.3
A. spinifera	1	2.2	45	42.8	0.7	160X85X30cm
1 male, 2 female	2	1.7	32	30.3	0.43	Wood and
	3	0.05	24	23.95	0.07	pool liner
	4	3	92	89	0.07
	5	2.9	18	15.1	0.15
	6	2.5	7.2	4.7	0.57
P. bibroni	1	0.05	1.2	1.15	0.6	1.4x0.7x0.3m
2 females	2	0.28	0.44	0.16	0.32	plastic pool
	3	0.8	24	23.2	0.45
	4	0.6	3.5	2.9	0.65
	5	0.5	4	3.5	0.2
	6	0.7	8.3	7.6	0.4
C. indica	1	0.05	1.1	1.05	0.02	1.4x0.7x0.3m
1 male, 1 female	2	1.7	4.5	2.8	0.52	plastic pool
	3	2	24	22	0.42
	4	2	24	22	1.3
	5	2	16	14	0.1
C. insculpta	1	0.7	1.4	0.7	0.1	h:97/d:116cm
3 males, 4 females	2	1.8	2.2	0.4	0.01	plastic pool
K. scorpioides	1	0.05	1.2	1.15	0.3	h: 97 cm
1 male, 1 female	2	0.7	2.6	1.9	0.2	d: 116 cm
	3	2	12.5	10.5	0.01	plastic pool
	4	1	14	13	0.25
S. carinatus	1	0.05	35	34.95	0.03	160X85X30cm
1 male, 1 female	2	2.6	5.8	3.2	0.63	Wood and
	3	2	8	6	0.22	pool liner
	4	2	16	14	0.02
C. angustatus	1	0.2	2.3	2.1	0.02	1x0.6x0.3m
1 male, 1 female	2	4	10	6	0.01	plastic pool
	3	5	13	8	0.5
	4	0.05	5	4.95	0.22
	5	0.05	24	23.95	0.08
D. mawii	1	0.5	10	9.5	1.1	Soil nest
Juveniles	2	1	2.5	1.5	0.8
C. serpentina	1	0.05	6	5.95	2	h: 97 cm
1 male, 2 females	2	0.05	8	7.95	0.7	d: 116 cm
	3	0.05	1.8	1.75	0.1	plastic pool
	4	0.05	2	1.95	0.7
M. temminckii	1	0.05	1.5	1.45	0.4	160X85X30cm
1 male, 1 female	2	0.4	0.5	0.1	1.2	plastic pool
N. depressus	1	0.8	2	1.2	0.54	Sand nest
Juveniles	2	0.05	5	4.95	0.2
	3	0.05	5	4.95	0.1
	4	0.05	2.5	2.45	0.2
	5	1	8	7	0.17
	6	1	5.5	4.5	0.15
L. kempii	1	0.05	2	1.95	0.18	Sand nest
Juveniles	2	0.05	2	1.95	0.2
	3	0.05	1.8	1.75	0.7
	4	0.4	3.5	3.1	0.3
	5	0.05	6	5.95	0.25
D. coriacea	1	0.05	4	3.95	0.2	Sand nest
Juveniles	2	0.05	4	3.95	0.17
	3	0.6	1.8	1.2	0.14
P. floridana	1	0.5	1.7	1.2	0.06	160X85X30cm
1 male, 1 female	2	1.9	18	16.1	0.01	Wood and
	3	3	8.5	5.5	0.3	pool liner
	4	0.4	0.7	0.3	0.06
C. picta	1	5	11	6	0.5	160X85X30cm
Big group of adults	2	0.05	16	15.95	0.38	Wood and
	3	0.05	5.5	5.45	0.07	pool liner
	4	9.5	10	0.5	0.2
Graptemys sp.	1	4	25	21	0.4	120x100cm
2 females	2	0.05	23	22.95	0.15	h: 50 cm
	3	1	11	10	0.12	plastic pool
	4	5	11	6	0.1
T. dorbigni	1	0.05	7	6.95	0.1	h: 97 cm
3 males	2	0.05	5	4.95	0.45	d: 116 cm
	3	1	5	4	1.1	plastic pool
	4	3	6	3	0.35
	5	0.2	6	5.8	0.02
E. blandingii	1	1	3.5	2.5	0.18	160X85X30cm
Big group of adults	2	0.05	2	1.95	0.13	plastic pool
E. orbicularis	1	2	45	43	0.06	160X85X30cm
1 female	2	4	32	28	0.15	Wood and
	3	3	9.2	6.2	0.01	pool liner
	4	5	9.7	4.7	0.12
	5	2.8	24	21.2	0.4
C. carbonaria	1	0.05	7	6.95	0.02	4x6 m
1 male, 1 female	2	3	23	20	0.1	external
	3	0.5	4.8	4.3	0.3
G. spengleri	1	4	24	20	0.2	100x50cm
1 male, 1 female	2	1.9	8	6.1	0.3	glass
	3	4	9	5	0.4
M. macrocephala	1	0.05	9	8.95	0.12	1x0.6x0.3m
1 male, 2 females	2	2.5	5	2.5	0.45	plastic pool
	3	0.05	10	9.95	0.1
	4	0.05	9	8.95	0.03
H. spinosa	1	0.05	6	5.95	0.2	2X0.9m
2 males, 3 females	2	0.05	14.5	14.45	0.2	plastic pool
	3	0.05	7	6.95	0.2
	4	0.05	7	6.95	0.17
C. flavomarginata	1	6	22	16	0.17	2X0.9m
1 male, 2 females	2	0.05	32	31.95	0.02	external
	3	3	13	10	0.7	enclosure
	4	0.05	32	31.95	0.5
R. punctularia	1	1.2	31	29.8	0.5	h: 97 cm
1 male, 2 females	2	1.5	9.5	8	0.02	d: 116 cm
2 juveniles	3	1	5	4	1	plastic pool
	4	4	17	13	0.75
	5	1.4	6.6	5.2	0.3
R. pulcherrima	1	0.5	17	16.5	0.02	70x50cm
(1 juvenile)						glass
