# Supplementary material for: Common evolutionary origin of acoustic communication in choanate vertebrates
Source: Nat Commun. 2022 Oct 25;13:6089. doi: 10.1038/s41467-022-33741-8 (PMC9596459; doi:10.1038/s41467-022-33741-8)
Supplement: Supplementary file 8 — Supplementary Data 5 [file 41467_2022_33741_MOESM8_ESM.xlsx]

## Sheet: Supplementary material 6
Genus	State
Acanthochelys	1
Chelodina	1
Chelus	1
Elseya	1
Elusor	1
Emydura	1
Hydromedusa	1
Mesoclemmys	1
Myuchelys	1
Phrynops	1
Platemys	1
Pseudemydura	0
Rheodytes	0
Rhinemys	1
Erymnochelys	1
Peltocephalus	1
Podocnemis	1
Pelomedusa	1
Pelusios	1
Actinemys	0
Chrysemys	1
Clemmys	0
Glyptemys	1
Deirochelys	0
Emydoidea	1
Emys	1
Graptemys	1
Malaclemys	0
Pseudemys	1
Terrapene	1
Trachemys	1
Batagur	0
Cuora	1
Cyclemys	0
Geoclemys	0
Geoemyda	1
Hardella	0
Heosemys	1
Leucocephalon	0
Malayemys	1
Mauremys	0
Melanochelys	0
Morenia	0
Notochelys	0
Orlitia	0
Pangshura	0
Rhinoclemmys	1
Sacalia	0
Siebenrockiella	0
Aldabrachelys	1
Astrochelys	1
Chelonoidis	1
Stigmochelys	1
Centrochelys	1
Chersina	0
Homopus	1
Geochelone	1
Gopherus	1
Indotestudo	1
Kinixys	1
Malacochersus	0
Manouria	1
Psammobates	1
Pyxis	0
Testudo	1
Claudius	1
Kinosternon	1
Staurotypus	1
Sternotherus	1
Chelydra	1
Macrochelys	1
Caretta	1
Natator	1
Chelonia	1
Eretmochelys	1
Lepidochelys	1
Dermochelys	1
Platysternon	1
Carettochelys	1
Dermatemys	1
Amyda	1
Apalone	1
Chitra	1
Cyclanorbis	1
Cycloderma	1
Dogania	1
Lissemys	1
Nilssonia	1
Palea	1
Pelochelys	1
Pelodiscus	1
Rafetus	0
Trionyx	0
