# Supplementary material for: Common evolutionary origin of acoustic communication in choanate vertebrates
Source: Nat Commun. 2022 Oct 25;13:6089. doi: 10.1038/s41467-022-33741-8 (PMC9596459; doi:10.1038/s41467-022-33741-8)
Supplement: Supplementary file 9 — Supplementary Code 1 [file 41467_2022_33741_MOESM9_ESM.zip]

Archive with 7 entries (7 files):
- Supplementary matrial/.Rhistory
- Supplementary matrial/data3.txt
- Supplementary matrial/Jorgewich_Cohen_et_al_acoustic_communication.R
- Supplementary matrial/NovaDipnoi.txt
- Supplementary matrial/Recturt.txt
- Supplementary matrial/Recturt_thompson.txt
- Supplementary matrial/Thompson2021_edited.txt
