# Supplementary material for: Common evolutionary origin of acoustic communication in choanate vertebrates
Source: Nat Commun. 2022 Oct 25;13:6089. doi: 10.1038/s41467-022-33741-8 (PMC9596459; doi:10.1038/s41467-022-33741-8)
Supplement: Supplementary file 9 — Supplementary Code 1 [file 41467_2022_33741_MOESM9_ESM.zip › Supplementary matrial/data3.txt]

Species	Family	Order	Class	State
Allophryne_ruthveni	Allophrynidae	Anura	Amphibia	1
Eupsophus_calcaratus	Alsodidae	Anura	Amphibia	1
Eupsophus_emiliopugini	Alsodidae	Anura	Amphibia	1
Limnomedusa_macroglossa	Alsodidae	Anura	Amphibia	1
Alytes_cisternasii	Alytidae	Anura	Amphibia	1
Alytes_dickhilleni	Alytidae	Anura	Amphibia	1
Alytes_obstetricans	Alytidae	Anura	Amphibia	1
Discoglossus_pictus	Alytidae	Anura	Amphibia	1
Arthroleptis_stenodactylus	Arthroleptidae	Anura	Amphibia	1
Arthroleptis_wahlbergii	Arthroleptidae	Anura	Amphibia	1
Arthroleptis_xenodactyloides	Arthroleptidae	Anura	Amphibia	1
Cardioglossa_leucomystax	Arthroleptidae	Anura	Amphibia	1
Leptopelis_argenteus	Arthroleptidae	Anura	Amphibia	1
Leptopelis_natalensis	Arthroleptidae	Anura	Amphibia	1
Ascaphus_montanus	Ascaphidae	Anura	Amphibia	0
Ascaphus_truei	Ascaphidae	Anura	Amphibia	1
Batrachyla_leptopus	Batrachylidae	Anura	Amphibia	1
Batrachyla_taeniata	Batrachylidae	Anura	Amphibia	1
Bombina_bombina	Bombinatoridae	Anura	Amphibia	1
Bombina_orientalis	Bombinatoridae	Anura	Amphibia	1
Bombina_variegata	Bombinatoridae	Anura	Amphibia	1
Brachycephalus_ephippium	Brachycephalidae	Anura	Amphibia	1
Ischnocnema_guentheri	Brachycephalidae	Anura	Amphibia	1
Ischnocnema_parva	Brachycephalidae	Anura	Amphibia	1
Breviceps_mossambicus	Breviciptidae	Anura	Amphibia	1
Ansonia_hanitschi	Bufonidae	Anura	Amphibia	1
Ansonia_leptopus	Bufonidae	Anura	Amphibia	1
Ansonia_longidigita	Bufonidae	Anura	Amphibia	1
Ansonia_spinulifer	Bufonidae	Anura	Amphibia	1
Atelopus_spumarius	Bufonidae	Anura	Amphibia	1
Bufo_alvarius	Bufonidae	Anura	Amphibia	1
Bufo_americanus	Bufonidae	Anura	Amphibia	1
Bufo_arenarum	Bufonidae	Anura	Amphibia	1
Bufo_boreas	Bufonidae	Anura	Amphibia	1
Bufo_bufo	Bufonidae	Anura	Amphibia	1
Bufo_calamita	Bufonidae	Anura	Amphibia	1
Bufo_cognatus	Bufonidae	Anura	Amphibia	1
Bufo_dombensis	Bufonidae	Anura	Amphibia	1
Bufo_gargarizans	Bufonidae	Anura	Amphibia	1
Bufo_garmani	Bufonidae	Anura	Amphibia	1
Bufo_granulosus	Bufonidae	Anura	Amphibia	1
Bufo_gutturalis	Bufonidae	Anura	Amphibia	1
Bufo_japonicus	Bufonidae	Anura	Amphibia	1
Bufo_maculatus	Bufonidae	Anura	Amphibia	1
Bufo_marinus	Bufonidae	Anura	Amphibia	1
Bufo_melanostictus	Bufonidae	Anura	Amphibia	1
Bufo_microscaphus	Bufonidae	Anura	Amphibia	1
Bufo_regularis	Bufonidae	Anura	Amphibia	1
Bufo_stomaticus	Bufonidae	Anura	Amphibia	1
Bufo_taitanus	Bufonidae	Anura	Amphibia	1
Bufo_viridis	Bufonidae	Anura	Amphibia	1
Dendrophryniscus_minutus	Bufonidae	Anura	Amphibia	1
Mertensophryne_micranotis	Bufonidae	Anura	Amphibia	1
Nectophrynoides_tornieri	Bufonidae	Anura	Amphibia	1
Osornophryne_guacamayo	Bufonidae	Anura	Amphibia	1
Schismaderma_carens	Bufonidae	Anura	Amphibia	1
Centrolene_geckoideum	Centrolenidae	Anura	Amphibia	1
Cochranella_euknemos	Centrolenidae	Anura	Amphibia	1
Cochranella_granulosa	Centrolenidae	Anura	Amphibia	1
Espadarana_prosoblepon	Centrolenidae	Anura	Amphibia	1
Hyalinobatrachium_chirripoi	Centrolenidae	Anura	Amphibia	1
Hyalinobatrachium_colymbiphyllum	Centrolenidae	Anura	Amphibia	1
Hyalinobatrachium_fleischmanni	Centrolenidae	Anura	Amphibia	1
Hyalinobatrachium_valerioi	Centrolenidae	Anura	Amphibia	1
Teratohyla_midas	Centrolenidae	Anura	Amphibia	1
Teratohyla_spinosa	Centrolenidae	Anura	Amphibia	1
Ceratophrys_cornuta	Ceratophryidae	Anura	Amphibia	1
Ceratophrys_ornata	Ceratophryidae	Anura	Amphibia	1
Conraua_goliath	Conrauidae	Anura	Amphibia	1
Craugastor_augusti	Craugastoridae	Anura	Amphibia	1
Haddadus_binotatus	Craugastoridae	Anura	Amphibia	1
Oreobates_quixensis	Craugastoridae	Anura	Amphibia	1
Phrynopus_bracki	Craugastoridae	Anura	Amphibia	1
Pristimantis_acuminatus	Craugastoridae	Anura	Amphibia	1
Pristimantis_altamazonicus	Craugastoridae	Anura	Amphibia	1
Pristimantis_conspicillatus	Craugastoridae	Anura	Amphibia	1
Pristimantis_diadematus	Craugastoridae	Anura	Amphibia	1
Pristimantis_ockendeni	Craugastoridae	Anura	Amphibia	1
Pristimantis_peruvianus	Craugastoridae	Anura	Amphibia	1
Pristimantis_unistrigatus	Craugastoridae	Anura	Amphibia	1
Cycloramphus_boraceiensis	Cycloramphidae	Anura	Amphibia	1
Thoropa_miliaris	Cycloramphidae	Anura	Amphibia	1
Allobates_femoralis	Dendrobatidae	Anura	Amphibia	1
Allobates_talamancae	Dendrobatidae	Anura	Amphibia	1
Ameerega_bilinguis	Dendrobatidae	Anura	Amphibia	1
Ameerega_hahneli	Dendrobatidae	Anura	Amphibia	1
Ameerega_picta	Dendrobatidae	Anura	Amphibia	1
Ameerega_trivittata	Dendrobatidae	Anura	Amphibia	1
Anomaloglossus_stepheni	Dendrobatidae	Anura	Amphibia	1
Dendrobates_auratus	Dendrobatidae	Anura	Amphibia	1
Dendrobates_castaneoticus	Dendrobatidae	Anura	Amphibia	1
Dendrobates_histrionicus	Dendrobatidae	Anura	Amphibia	1
Dendrobates_lehmanni	Dendrobatidae	Anura	Amphibia	1
Dendrobates_leucomelas	Dendrobatidae	Anura	Amphibia	1
Dendrobates_pumilio	Dendrobatidae	Anura	Amphibia	1
Dendrobates_reticulatus	Dendrobatidae	Anura	Amphibia	1
Dendrobates_steyermarki	Dendrobatidae	Anura	Amphibia	1
Dendrobates_ventrimaculatus	Dendrobatidae	Anura	Amphibia	1
Epipedobates_machalilla	Dendrobatidae	Anura	Amphibia	1
Phyllobates_terribilis	Dendrobatidae	Anura	Amphibia	1
Phyllobates_vittatus	Dendrobatidae	Anura	Amphibia	1
Silverstoneia_flotator	Dendrobatidae	Anura	Amphibia	1
Euphlyctis_cyanophlyctis	Dicroglossidae	Anura	Amphibia	1
Fejervarya_cancrivora	Dicroglossidae	Anura	Amphibia	1
Hoplobatrachus_occipitalis	Dicroglossidae	Anura	Amphibia	1
Hoplobatrachus_tigerinus	Dicroglossidae	Anura	Amphibia	1
Ingerana_baluensis	Dicroglossidae	Anura	Amphibia	1
Limnonectes_blythii	Dicroglossidae	Anura	Amphibia	1
Limnonectes_finchi	Dicroglossidae	Anura	Amphibia	1
Limnonectes_kuhlii	Dicroglossidae	Anura	Amphibia	1
Limnonectes_leporinus	Dicroglossidae	Anura	Amphibia	1
Nannophrys_ceylonensis	Dicroglossidae	Anura	Amphibia	1
Occidozyga_laevis	Dicroglossidae	Anura	Amphibia	1
Sphaerotheca_breviceps	Dicroglossidae	Anura	Amphibia	1
Adelophryne_gutturosa	Eleutherodactylidae	Anura	Amphibia	1
Eleutherodactylus_abbotti	Eleutherodactylidae	Anura	Amphibia	1
Eleutherodactylus_albipes	Eleutherodactylidae	Anura	Amphibia	1
Eleutherodactylus_alcoae	Eleutherodactylidae	Anura	Amphibia	1
Eleutherodactylus_auriculatus	Eleutherodactylidae	Anura	Amphibia	1
Eleutherodactylus_cooki	Eleutherodactylidae	Anura	Amphibia	1
Eleutherodactylus_coqui	Eleutherodactylidae	Anura	Amphibia	1
Eleutherodactylus_cundalli	Eleutherodactylidae	Anura	Amphibia	1
Eleutherodactylus_dimidiatus	Eleutherodactylidae	Anura	Amphibia	1
Eleutherodactylus_fowleri	Eleutherodactylidae	Anura	Amphibia	1
Eleutherodactylus_gossei	Eleutherodactylidae	Anura	Amphibia	1
Eleutherodactylus_johnstonei	Eleutherodactylidae	Anura	Amphibia	1
Eleutherodactylus_lentus	Eleutherodactylidae	Anura	Amphibia	1
Eleutherodactylus_martinicensis	Eleutherodactylidae	Anura	Amphibia	1
Eleutherodactylus_nubicola	Eleutherodactylidae	Anura	Amphibia	1
Eleutherodactylus_planirostris	Eleutherodactylidae	Anura	Amphibia	1
Eleutherodactylus_unicolor	Eleutherodactylidae	Anura	Amphibia	1
Eleutherodactylus_varleyi	Eleutherodactylidae	Anura	Amphibia	1
Eleutherodactylus_zeus	Eleutherodactylidae	Anura	Amphibia	1
Eleutherodactylus_zugi	Eleutherodactylidae	Anura	Amphibia	1
Phyzelaphryne_miriamae	Eleutherodactylidae	Anura	Amphibia	1
Heleophryne_purcelli	Heleophrynidae	Anura	Amphibia	1
Flectonotus_pygmaeus	Hemiphractidae	Anura	Amphibia	1
Gastrotheca_cornuta	Hemiphractidae	Anura	Amphibia	1
Gastrotheca_marsupiata	Hemiphractidae	Anura	Amphibia	1
Hemiphractus_scutatus	Hemiphractidae	Anura	Amphibia	1
Hemisus_marmoratus	Hemisotidae	Anura	Amphibia	1
Acris_crepitans	Hylidae	Anura	Amphibia	1
Acris_gryllus	Hylidae	Anura	Amphibia	1
Agalychnis_annae	Hylidae	Anura	Amphibia	1
Agalychnis_callidryas	Hylidae	Anura	Amphibia	1
Agalychnis_moreletii	Hylidae	Anura	Amphibia	1
Agalychnis_saltator	Hylidae	Anura	Amphibia	1
Agalychnis_spurrelli	Hylidae	Anura	Amphibia	1
Anotheca_spinosa	Hylidae	Anura	Amphibia	1
Aplastodiscus_arildae	Hylidae	Anura	Amphibia	1
Aplastodiscus_leucopygius	Hylidae	Anura	Amphibia	1
Aplastodiscus_perviridis	Hylidae	Anura	Amphibia	1
Bokermannohyla_circumdata	Hylidae	Anura	Amphibia	1
Charadrahyla_taeniopus	Hylidae	Anura	Amphibia	1
Corythomantis_greeningi	Hylidae	Anura	Amphibia	1
Cruziohyla_calcarifer	Hylidae	Anura	Amphibia	1
Cyclorana_alboguttata	Hylidae	Anura	Amphibia	1
Cyclorana_australis	Hylidae	Anura	Amphibia	1
Cyclorana_longipes	Hylidae	Anura	Amphibia	1
Cyclorana_novaehollandiae	Hylidae	Anura	Amphibia	1
Dendropsophus_anceps	Hylidae	Anura	Amphibia	1
Dendropsophus_brevifrons	Hylidae	Anura	Amphibia	1
Dendropsophus_ebraccatus	Hylidae	Anura	Amphibia	1
Dendropsophus_koechlini	Hylidae	Anura	Amphibia	1
Dendropsophus_leali	Hylidae	Anura	Amphibia	1
Dendropsophus_leucophyllatus	Hylidae	Anura	Amphibia	1
Dendropsophus_marmoratus	Hylidae	Anura	Amphibia	1
Dendropsophus_parviceps	Hylidae	Anura	Amphibia	1
Dendropsophus_rhodopeplus	Hylidae	Anura	Amphibia	1
Dendropsophus_sarayacuensis	Hylidae	Anura	Amphibia	1
Dendropsophus_triangulum	Hylidae	Anura	Amphibia	1
Duellmanohyla_rufioculis	Hylidae	Anura	Amphibia	1
Duellmanohyla_soralia	Hylidae	Anura	Amphibia	1
Ecnomiohyla_miliaria	Hylidae	Anura	Amphibia	1
Hyla_andersonii	Hylidae	Anura	Amphibia	1
Hyla_arborea	Hylidae	Anura	Amphibia	1
Hyla_arenicolor	Hylidae	Anura	Amphibia	1
Hyla_avivoca	Hylidae	Anura	Amphibia	1
Hyla_chinensis	Hylidae	Anura	Amphibia	1
Hyla_chrysoscelis	Hylidae	Anura	Amphibia	1
Hyla_cinerea	Hylidae	Anura	Amphibia	1
Hyla_femoralis	Hylidae	Anura	Amphibia	1
Hyla_gratiosa	Hylidae	Anura	Amphibia	1
Hyla_japonica	Hylidae	Anura	Amphibia	1
Hyla_meridionalis	Hylidae	Anura	Amphibia	1
Hyla_squirella	Hylidae	Anura	Amphibia	1
Hyla_versicolor	Hylidae	Anura	Amphibia	1
Hylomantis_lemur	Hylidae	Anura	Amphibia	1
Hypsiboas_albomarginatus	Hylidae	Anura	Amphibia	1
Hypsiboas_albopunctatus	Hylidae	Anura	Amphibia	1
Hypsiboas_boans	Hylidae	Anura	Amphibia	1
Hypsiboas_cinerascens	Hylidae	Anura	Amphibia	1
Hypsiboas_fasciatus	Hylidae	Anura	Amphibia	1
Hypsiboas_geographicus	Hylidae	Anura	Amphibia	1
Hypsiboas_lanciformis	Hylidae	Anura	Amphibia	1
Hypsiboas_rosenbergi	Hylidae	Anura	Amphibia	1
Isthmohyla_pseudopuma	Hylidae	Anura	Amphibia	1
Litoria_caerulea	Hylidae	Anura	Amphibia	1
Litoria_genimaculata	Hylidae	Anura	Amphibia	1
Litoria_inermis	Hylidae	Anura	Amphibia	1
Litoria_nasuta	Hylidae	Anura	Amphibia	1
Litoria_pallida	Hylidae	Anura	Amphibia	1
Litoria_pearsoniana	Hylidae	Anura	Amphibia	1
Litoria_rothii	Hylidae	Anura	Amphibia	1
Litoria_rubella	Hylidae	Anura	Amphibia	1
Litoria_tornieri	Hylidae	Anura	Amphibia	1
Nyctimystes_dayi	Hylidae	Anura	Amphibia	1
Osteocephalus_buckleyi	Hylidae	Anura	Amphibia	1
Osteocephalus_leprieurii	Hylidae	Anura	Amphibia	1
Osteocephalus_oophagus	Hylidae	Anura	Amphibia	1
Osteocephalus_taurinus	Hylidae	Anura	Amphibia	1
Osteopilus_septentrionalis	Hylidae	Anura	Amphibia	1
Pachymedusa_dacnicolor	Hylidae	Anura	Amphibia	1
Phyllodytes_luteolus	Hylidae	Anura	Amphibia	1
Phyllomedusa_atelopoides	Hylidae	Anura	Amphibia	1
Phyllomedusa_bicolor	Hylidae	Anura	Amphibia	1
Phyllomedusa_hypochondrialis	Hylidae	Anura	Amphibia	1
Phyllomedusa_palliata	Hylidae	Anura	Amphibia	1
Phyllomedusa_tarsius	Hylidae	Anura	Amphibia	1
Phyllomedusa_tomopterna	Hylidae	Anura	Amphibia	1
Phyllomedusa_vaillantii	Hylidae	Anura	Amphibia	1
Plectrohyla_bistincta	Hylidae	Anura	Amphibia	1
Pseudacris_crucifer	Hylidae	Anura	Amphibia	1
Pseudacris_nigrita	Hylidae	Anura	Amphibia	1
Pseudacris_regilla	Hylidae	Anura	Amphibia	1
Pseudacris_streckeri	Hylidae	Anura	Amphibia	1
Pseudis_minuta	Hylidae	Anura	Amphibia	1
Pseudis_paradoxa	Hylidae	Anura	Amphibia	1
Ptychohyla_hypomykter	Hylidae	Anura	Amphibia	1
Scarthyla_goinorum	Hylidae	Anura	Amphibia	1
Scinax_acuminatus	Hylidae	Anura	Amphibia	1
Scinax_boulengeri	Hylidae	Anura	Amphibia	1
Scinax_catharinae	Hylidae	Anura	Amphibia	1
Scinax_cruentommus	Hylidae	Anura	Amphibia	1
Scinax_elaeochroa	Hylidae	Anura	Amphibia	1
Scinax_fuscovarius	Hylidae	Anura	Amphibia	1
Scinax_garbei	Hylidae	Anura	Amphibia	1
Scinax_nasicus	Hylidae	Anura	Amphibia	1
Scinax_ruber	Hylidae	Anura	Amphibia	1
Scinax_squalirostris	Hylidae	Anura	Amphibia	1
Smilisca_baudinii	Hylidae	Anura	Amphibia	1
Smilisca_cyanosticta	Hylidae	Anura	Amphibia	1
Smilisca_phaeota	Hylidae	Anura	Amphibia	1
Smilisca_puma	Hylidae	Anura	Amphibia	1
Sphaenorhynchus_dorisae	Hylidae	Anura	Amphibia	1
Sphaenorhynchus_lacteus	Hylidae	Anura	Amphibia	1
Trachycephalus_coriaceus	Hylidae	Anura	Amphibia	1
Trachycephalus_resinifictrix	Hylidae	Anura	Amphibia	1
Trachycephalus_venulosus	Hylidae	Anura	Amphibia	1
Triprion_petasatus	Hylidae	Anura	Amphibia	1
Crossodactylus_schmidti	Hylodidae	Anura	Amphibia	1
Hylodes_dactylocinus	Hylodidae	Anura	Amphibia	1
Megaelosia_goeldii	Hylodidae	Anura	Amphibia	0
Acanthixalus_sonjae	Hyperoliidae	Anura	Amphibia	0
Acanthixalus_spinosus	Hyperoliidae	Anura	Amphibia	0
Afrixalus_dorsalis	Hyperoliidae	Anura	Amphibia	1
Afrixalus_fornasini	Hyperoliidae	Anura	Amphibia	1
Afrixalus_stuhlmanni	Hyperoliidae	Anura	Amphibia	1
Cryptothylax_greshoffii	Hyperoliidae	Anura	Amphibia	1
Heterixalus_betsileo	Hyperoliidae	Anura	Amphibia	1
Heterixalus_luteostriatus	Hyperoliidae	Anura	Amphibia	1
Hyperolius_acuticeps	Hyperoliidae	Anura	Amphibia	1
Hyperolius_argus	Hyperoliidae	Anura	Amphibia	1
Hyperolius_castaneus	Hyperoliidae	Anura	Amphibia	1
Hyperolius_cinnamomeoventris	Hyperoliidae	Anura	Amphibia	1
Hyperolius_concolor	Hyperoliidae	Anura	Amphibia	1
Hyperolius_frontalis	Hyperoliidae	Anura	Amphibia	1
Hyperolius_kivuensis	Hyperoliidae	Anura	Amphibia	1
Hyperolius_lateralis	Hyperoliidae	Anura	Amphibia	1
Hyperolius_nasutus	Hyperoliidae	Anura	Amphibia	1
Hyperolius_puncticulatus	Hyperoliidae	Anura	Amphibia	1
Hyperolius_pusillus	Hyperoliidae	Anura	Amphibia	1
Hyperolius_semidiscus	Hyperoliidae	Anura	Amphibia	1
Hyperolius_tuberilinguis	Hyperoliidae	Anura	Amphibia	1
Kassina_senegalensis	Hyperoliidae	Anura	Amphibia	1
Tachycnemis_seychellensis	Hyperoliidae	Anura	Amphibia	1
Leiopelma_archeyi	Leiopelmatidae	Anura	Amphibia	1
Leiopelma_hochstetteri	Leiopelmatidae	Anura	Amphibia	1
Leiopelma_pakeka	Leiopelmatidae	Anura	Amphibia	1
Adenomera_andreae	Leptodactylidae	Anura	Amphibia	1
Adenomera_hylaedactyla	Leptodactylidae	Anura	Amphibia	1
Edalorhina_perezi	Leptodactylidae	Anura	Amphibia	1
Engystomops_petersi	Leptodactylidae	Anura	Amphibia	1
Engystomops_pustulosus	Leptodactylidae	Anura	Amphibia	1
Leptodactylus_chaquensis	Leptodactylidae	Anura	Amphibia	1
Leptodactylus_discodactylus	Leptodactylidae	Anura	Amphibia	1
Leptodactylus_fallax	Leptodactylidae	Anura	Amphibia	1
Leptodactylus_labyrinthicus	Leptodactylidae	Anura	Amphibia	1
Leptodactylus_melanonotus	Leptodactylidae	Anura	Amphibia	1
Leptodactylus_mystaceus	Leptodactylidae	Anura	Amphibia	1
Leptodactylus_pentadactylus	Leptodactylidae	Anura	Amphibia	1
Leptodactylus_rhodomystax	Leptodactylidae	Anura	Amphibia	1
Leptodactylus_wagneri	Leptodactylidae	Anura	Amphibia	1
Lithodytes_lineatus	Leptodactylidae	Anura	Amphibia	1
Paratelmatobius_cardosoi	Leptodactylidae	Anura	Amphibia	1
Paratelmatobius_poecilogaster	Leptodactylidae	Anura	Amphibia	1
Physalaemus_cuvieri	Leptodactylidae	Anura	Amphibia	1
Physalaemus_ephippifer	Leptodactylidae	Anura	Amphibia	1
Pleurodema_brachyops	Leptodactylidae	Anura	Amphibia	1
Aglyptodactylus_laticeps	Mantellidae	Anura	Amphibia	1
Blommersia_wittei	Mantellidae	Anura	Amphibia	1
Boophis_albilabris	Mantellidae	Anura	Amphibia	1
Boophis_luteus	Mantellidae	Anura	Amphibia	1
Boophis_madagascariensis	Mantellidae	Anura	Amphibia	1
Boophis_occidentalis	Mantellidae	Anura	Amphibia	1
Boophis_tephraeomystax	Mantellidae	Anura	Amphibia	1
Boophis_xerophilus	Mantellidae	Anura	Amphibia	1
Gephyromantis_decaryi	Mantellidae	Anura	Amphibia	1
Gephyromantis_luteus	Mantellidae	Anura	Amphibia	1
Gephyromantis_pseudoasper	Mantellidae	Anura	Amphibia	1
Gephyromantis_webbi	Mantellidae	Anura	Amphibia	1
Guibemantis_depressiceps	Mantellidae	Anura	Amphibia	1
Guibemantis_liber	Mantellidae	Anura	Amphibia	1
Guibemantis_tornieri	Mantellidae	Anura	Amphibia	1
Laliostoma_labrosum	Mantellidae	Anura	Amphibia	1
Mantella_aurantiaca	Mantellidae	Anura	Amphibia	1
Mantella_baroni	Mantellidae	Anura	Amphibia	1
Mantella_laevigata	Mantellidae	Anura	Amphibia	1
Mantidactylus_ulcerosus	Mantellidae	Anura	Amphibia	1
Leptobrachium_boringii	Megophryidae	Anura	Amphibia	1
Megophrys_nasuta	Megophryidae	Anura	Amphibia	1
Anodonthyla_montana	Microhylidae	Anura	Amphibia	1
Anodonthyla_rouxae	Microhylidae	Anura	Amphibia	1
Calluella_guttulata	Microhylidae	Anura	Amphibia	1
Chaperina_fusca	Microhylidae	Anura	Amphibia	1
Choerophryne_rostellifer	Microhylidae	Anura	Amphibia	1
Cophixalus_sphagnicola	Microhylidae	Anura	Amphibia	1
Cophyla_phyllodactyla	Microhylidae	Anura	Amphibia	1
Ctenophryne_geayi	Microhylidae	Anura	Amphibia	1
Dermatonotus_muelleri	Microhylidae	Anura	Amphibia	1
Dyscophus_guineti	Microhylidae	Anura	Amphibia	1
Elachistocleis_ovalis	Microhylidae	Anura	Amphibia	1
Gastrophryne_carolinensis	Microhylidae	Anura	Amphibia	1
Gastrophryne_olivacea	Microhylidae	Anura	Amphibia	1
Genyophryne_thomsoni	Microhylidae	Anura	Amphibia	1
Hamptophryne_boliviana	Microhylidae	Anura	Amphibia	1
Hypopachus_variolosus	Microhylidae	Anura	Amphibia	1
Kalophrynus_pleurostigma	Microhylidae	Anura	Amphibia	1
Kaloula_pulchra	Microhylidae	Anura	Amphibia	1
Kaloula_taprobanica	Microhylidae	Anura	Amphibia	1
Microhyla_heymonsi	Microhylidae	Anura	Amphibia	1
Microhyla_okinavensis	Microhylidae	Anura	Amphibia	1
Microhyla_ornata	Microhylidae	Anura	Amphibia	1
Micryletta_inornata	Microhylidae	Anura	Amphibia	1
Oreophryne_clamata	Microhylidae	Anura	Amphibia	1
Otophryne_pyburni	Microhylidae	Anura	Amphibia	1
Paradoxophyla_palmata	Microhylidae	Anura	Amphibia	1
Phrynomantis_bifasciatus	Microhylidae	Anura	Amphibia	1
Phrynomantis_microps	Microhylidae	Anura	Amphibia	1
Platypelis_grandis	Microhylidae	Anura	Amphibia	1
Plethodontohyla_mihanika	Microhylidae	Anura	Amphibia	1
Plethodontohyla_notosticta	Microhylidae	Anura	Amphibia	1
Plethodontohyla_tuberata	Microhylidae	Anura	Amphibia	1
Scaphiophryne_calcarata	Microhylidae	Anura	Amphibia	1
Stumpffia_grandis	Microhylidae	Anura	Amphibia	1
Stumpffia_psologlossa	Microhylidae	Anura	Amphibia	1
Adelotus_brevis	Myobatrachidae	Anura	Amphibia	1
Assa_darlingtoni	Myobatrachidae	Anura	Amphibia	1
Crinia_signifera	Myobatrachidae	Anura	Amphibia	1
Limnodynastes_peronii	Myobatrachidae	Anura	Amphibia	1
Limnodynastes_salmini	Myobatrachidae	Anura	Amphibia	1
Limnodynastes_tasmaniensis	Myobatrachidae	Anura	Amphibia	1
Myobatrachus_gouldii	Myobatrachidae	Anura	Amphibia	1
Notaden_melanoscaphus	Myobatrachidae	Anura	Amphibia	1
Paracrinia_haswelli	Myobatrachidae	Anura	Amphibia	1
Platyplectrum_spenceri	Myobatrachidae	Anura	Amphibia	1
Pseudophryne_coriacea	Myobatrachidae	Anura	Amphibia	1
Rheobatrachus_silus	Myobatrachidae	Anura	Amphibia	1
Taudactylus_acutirostris	Myobatrachidae	Anura	Amphibia	1
Odontophrynus_americanus	Odontophrynidae	Anura	Amphibia	1
Proceratophrys_boiei	Odontophrynidae	Anura	Amphibia	1
Pelobates_cultripes	Pelobatidae	Anura	Amphibia	1
Pelodytes_punctatus	Pelodytidae	Anura	Amphibia	1
Phrynobatrachus_acridoides	Phrynobatrachidae	Anura	Amphibia	1
Phrynobatrachus_mababiensis	Phrynobatrachidae	Anura	Amphibia	1
Phrynobatrachus_natalensis	Phrynobatrachidae	Anura	Amphibia	1
Hymenochirus_boettgeri	Pipidae	Anura	Amphibia	1
Pipa_pipa	Pipidae	Anura	Amphibia	1
Xenopus_laevis	Pipidae	Anura	Amphibia	1
Xenopus_muelleri	Pipidae	Anura	Amphibia	1
Hildebrandtia_ornata	Ptychadenidae	Anura	Amphibia	1
Ptychadena_anchietae	Ptychadenidae	Anura	Amphibia	1
Ptychadena_porosissima	Ptychadenidae	Anura	Amphibia	1
Amietia_angolensis	Pyxicephalidae	Anura	Amphibia	1
Anhydrophryne_rattrayi	Pyxicephalidae	Anura	Amphibia	1
Cacosternum_boettgeri	Pyxicephalidae	Anura	Amphibia	1
Pyxicephalus_adspersus	Pyxicephalidae	Anura	Amphibia	1
Pyxicephalus_edulis	Pyxicephalidae	Anura	Amphibia	1
Tomopterna_cryptotis	Pyxicephalidae	Anura	Amphibia	1
Amnirana_albolabris	Ranidae	Anura	Amphibia	1
Amolops_marmoratus	Ranidae	Anura	Amphibia	1
Huia_cavitympanum	Ranidae	Anura	Amphibia	1
Odorrana_junlianensis	Ranidae	Anura	Amphibia	1
Odorrana_schmackeri	Ranidae	Anura	Amphibia	1
Odorrana_tormota	Ranidae	Anura	Amphibia	1
Rana_adenopleura	Ranidae	Anura	Amphibia	1
Rana_aurora	Ranidae	Anura	Amphibia	1
Rana_berlandieri	Ranidae	Anura	Amphibia	1
Rana_boylii	Ranidae	Anura	Amphibia	1
Rana_capito	Ranidae	Anura	Amphibia	1
Rana_cascadae	Ranidae	Anura	Amphibia	1
Rana_catesbeiana	Ranidae	Anura	Amphibia	1
Rana_chalconota	Ranidae	Anura	Amphibia	1
Rana_chiricahuensis	Ranidae	Anura	Amphibia	1
Rana_clamitans	Ranidae	Anura	Amphibia	1
Rana_curtipes	Ranidae	Anura	Amphibia	1
Rana_dalmatina	Ranidae	Anura	Amphibia	1
Rana_erythraea	Ranidae	Anura	Amphibia	1
Rana_grylio	Ranidae	Anura	Amphibia	1
Rana_guentheri	Ranidae	Anura	Amphibia	1
Rana_heckscheri	Ranidae	Anura	Amphibia	1
Rana_hosii	Ranidae	Anura	Amphibia	1
Rana_iberica	Ranidae	Anura	Amphibia	1
Rana_japonica	Ranidae	Anura	Amphibia	1
Rana_latouchii	Ranidae	Anura	Amphibia	1
Rana_lessonae	Ranidae	Anura	Amphibia	1
Rana_longicrus	Ranidae	Anura	Amphibia	1
Rana_luteiventris	Ranidae	Anura	Amphibia	1
Rana_macrocnemis	Ranidae	Anura	Amphibia	1
Rana_muscosa	Ranidae	Anura	Amphibia	1
Rana_narina	Ranidae	Anura	Amphibia	1
Rana_nigromaculata	Ranidae	Anura	Amphibia	1
Rana_palmipes	Ranidae	Anura	Amphibia	1
Rana_palustris	Ranidae	Anura	Amphibia	1
Rana_pipiens	Ranidae	Anura	Amphibia	1
Rana_pretiosa	Ranidae	Anura	Amphibia	1
Rana_ridibunda	Ranidae	Anura	Amphibia	1
Rana_rugosa	Ranidae	Anura	Amphibia	1
Rana_signata	Ranidae	Anura	Amphibia	1
Rana_swinhoana	Ranidae	Anura	Amphibia	1
Rana_sylvatica	Ranidae	Anura	Amphibia	1
Rana_tarahumarae	Ranidae	Anura	Amphibia	1
Rana_temporaria	Ranidae	Anura	Amphibia	1
Rana_vaillanti	Ranidae	Anura	Amphibia	1
Rana_warszewitschii	Ranidae	Anura	Amphibia	1
Staurois_latopalmatus	Ranidae	Anura	Amphibia	1
Staurois_natator	Ranidae	Anura	Amphibia	1
Buergeria_buergeri	Rhacophoridae	Anura	Amphibia	1
Buergeria_japonica	Rhacophoridae	Anura	Amphibia	1
Chiromantis_rufescens	Rhacophoridae	Anura	Amphibia	1
Chiromantis_xerampelina	Rhacophoridae	Anura	Amphibia	1
Kurixalus_eiffingeri	Rhacophoridae	Anura	Amphibia	1
Nyctixalus_pictus	Rhacophoridae	Anura	Amphibia	1
Polypedates_leucomystax	Rhacophoridae	Anura	Amphibia	1
Polypedates_maculatus	Rhacophoridae	Anura	Amphibia	1
Polypedates_megacephalus	Rhacophoridae	Anura	Amphibia	1
Rhacophorus_arboreus	Rhacophoridae	Anura	Amphibia	1
Rhacophorus_bipunctatus	Rhacophoridae	Anura	Amphibia	1
Rhacophorus_lateralis	Rhacophoridae	Anura	Amphibia	1
Rhacophorus_reinwardtii	Rhacophoridae	Anura	Amphibia	1
Rhacophorus_schlegelii	Rhacophoridae	Anura	Amphibia	1
Rhinophrynus_dorsalis	Rhinophrynidae	Anura	Amphibia	1
Scaphiopus_couchii	Scaphiopodidae	Anura	Amphibia	1
Scaphiopus_holbrookii	Scaphiopodidae	Anura	Amphibia	1
Spea_bombifrons	Scaphiopodidae	Anura	Amphibia	1
Spea_hammondii	Scaphiopodidae	Anura	Amphibia	1
Spea_intermontana	Scaphiopodidae	Anura	Amphibia	1
Spea_multiplicata	Scaphiopodidae	Anura	Amphibia	1
Ambystoma_gracile	Ambystomatidae	Caudata	Amphibia	0
Ambystoma_mexicanum	Ambystomatidae	Caudata	Amphibia	0
Ambystoma_opacum	Ambystomatidae	Caudata	Amphibia	0
Amphiuma_means	Amphiumidae	Caudata	Amphibia	1
Andrias_japonicus	Cryptobranchidae	Caudata	Amphibia	1
Cryptobranchus_alleganiensis	Cryptobranchidae	Caudata	Amphibia	0
Dicamptodon_tenebrosus	Dicamptodontidae	Caudata	Amphibia	0
Batrachuperus_tibetanus	Hynobiidae	Caudata	Amphibia	0
Hynobius_nebulosus	Hynobiidae	Caudata	Amphibia	0
Pseudohynobius_flavomaculatus	Hynobiidae	Caudata	Amphibia	0
Aneides_lugubris	Plethodontidae	Caudata	Amphibia	1
Batrachoseps_pacificus	Plethodontidae	Caudata	Amphibia	0
Bolitoglossa_dunni	Plethodontidae	Caudata	Amphibia	0
Bolitoglossa_longissima	Plethodontidae	Caudata	Amphibia	0
Bolitoglossa_rufescens	Plethodontidae	Caudata	Amphibia	0
Bolitoglossa_subpalmata	Plethodontidae	Caudata	Amphibia	0
Bradytriton_silus	Plethodontidae	Caudata	Amphibia	0
Desmognathus_monticola	Plethodontidae	Caudata	Amphibia	0
Desmognathus_ochrophaeus	Plethodontidae	Caudata	Amphibia	0
Desmognathus_quadramaculatus	Plethodontidae	Caudata	Amphibia	0
Ensatina_eschscholtzii	Plethodontidae	Caudata	Amphibia	0
Eurycea_longicauda	Plethodontidae	Caudata	Amphibia	0
Gyrinophilus_porphyriticus	Plethodontidae	Caudata	Amphibia	0
Hydromantes_platycephalus	Plethodontidae	Caudata	Amphibia	0
Ixalotriton_niger	Plethodontidae	Caudata	Amphibia	0
Nototriton_barbouri	Plethodontidae	Caudata	Amphibia	0
Nyctanolis_pernix	Plethodontidae	Caudata	Amphibia	0
Phaeognathus_hubrichti	Plethodontidae	Caudata	Amphibia	0
Plethodon_cinereus	Plethodontidae	Caudata	Amphibia	0
Plethodon_elongatus	Plethodontidae	Caudata	Amphibia	0
Plethodon_wehrlei	Plethodontidae	Caudata	Amphibia	0
Plethodon_yonahlossee	Plethodontidae	Caudata	Amphibia	0
Pseudoeurycea_bellii	Plethodontidae	Caudata	Amphibia	0
Pseudotriton_ruber	Plethodontidae	Caudata	Amphibia	0
Necturus_maculosus	Proteidae	Caudata	Amphibia	0
Rhyacotriton_olympicus	Rhyacotritonidae	Caudata	Amphibia	0
Chioglossa_lusitanica	Salamandridae	Caudata	Amphibia	0
Echinotriton_chinhaiensis	Salamandridae	Caudata	Amphibia	0
Calotriton_asper	Salamandridae	Caudata	Amphibia	0
Notophthalmus_viridescens	Salamandridae	Caudata	Amphibia	0
Pachytriton_labiatus	Salamandridae	Caudata	Amphibia	0
Salamandra_salamandra	Salamandridae	Caudata	Amphibia	1
Salamandrina_perspicillata	Salamandridae	Caudata	Amphibia	0
Taricha_rivularis	Salamandridae	Caudata	Amphibia	1
Triturus_marmoratus	Salamandridae	Caudata	Amphibia	0
Siren_intermedia	Sirenidae	Caudata	Amphibia	1
Dermophis_mexicanus	Dermophiidae	Gymnophiona	Amphibia	1
Boulengerula_taitana	Herpelidae	Gymnophiona	Amphibia	0
Scolecomorphus_vittatus	Scolecomorphidae	Gymnophiona	Amphibia	0
Siphonops_annulatus	Siphonopidae	Gymnophiona	Amphibia	1
Amblysomus_hottentotus	Chrysochloridae	Afrosoricida	Mammalia	1
Chrysochloris_asiatica	Chrysochloridae	Afrosoricida	Mammalia	1
Echinops_telfairi	Tenrecidae	Afrosoricida	Mammalia	1
Orycteropus_afer	Orycteropodidae	Afrotheria	Mammalia	1
Antilocapra_americana	Antilocapridae	Artiodactyla	Mammalia	1
Bos_taurus	Bovidae	Artiodactyla	Mammalia	1
Lama_glama	Camelidae	Artiodactyla	Mammalia	1
Cervus_nippon	Cervidae	Artiodactyla	Mammalia	1
Okapia_johnstoni	Giraffidae	Artiodactyla	Mammalia	1
Hippopotamus_amphibius	Hippopotamidae	Artiodactyla	Mammalia	1
Sus_scrofa	Suidae	Artiodactyla	Mammalia	1
Pecari_tajacu	Tayassuidae	Artiodactyla	Mammalia	1
Tragulus_napu	Tragulidae	Artiodactyla	Mammalia	1
Canis_lupus	Canidae	Carnivora	Mammalia	1
Fossa_fossana	Eupleridae	Carnivora	Mammalia	1
Felis_catus	Felidae	Carnivora	Mammalia	1
Suricata_suricatta	Herpestidae	Carnivora	Mammalia	1
Crocuta_crocuta	Hyaenidae	Carnivora	Mammalia	1
Mephitis_mephitis	Mephitidae	Carnivora	Mammalia	1
Meles_meles	Mustelidae	Carnivora	Mammalia	1
Nandinia_binotata	Nandiniidae	Carnivora	Mammalia	1
Odobenus_rosmarus	Odobenidae	Carnivora	Mammalia	1
Arctocephalus_forsteri	Otariidae	Carnivora	Mammalia	1
Phoca_vitulina	Phocidae	Carnivora	Mammalia	1
Procyon_lotor	Procyonidae	Carnivora	Mammalia	1
Ailuropoda_melanoleuca	Ursidae	Carnivora	Mammalia	1
Genetta_genetta	Viverridae	Carnivora	Mammalia	1
Megaptera_novaeangliae	Balaenopteridae	Cetacea	Mammalia	1
Tursiops_truncatus	Delphinidae	Cetacea	Mammalia	1
Eschrichtius_robustus	Eschrichtiidae	Cetacea	Mammalia	1
Kogia_breviceps	Kogiidae	Cetacea	Mammalia	1
Phocoena_phocoena	Phocoenidae	Cetacea	Mammalia	1
Platanista_minor	Platanistidae	Cetacea	Mammalia	1
Craseonycteris_thonglongyai	Craseonycteridae	Chiroptera	Mammalia	1
Coleura_afra	Emballonuridae	Chiroptera	Mammalia	1
Emballonura_atrata	Emballonuridae	Chiroptera	Mammalia	1
Taphozous_mauritianus	Emballonuridae	Chiroptera	Mammalia	1
Furipterus_horrens	Furipteridae	Chiroptera	Mammalia	1
Cloeotis_percivali	Hipposideridae	Chiroptera	Mammalia	1
Hipposideros_commersoni	Hipposideridae	Chiroptera	Mammalia	1
Megaderma_lyra	Megadermatidae	Chiroptera	Mammalia	1
Miniopterus_manavi	Miniopteridae	Chiroptera	Mammalia	1
Chaerephon_pumilus	Molossidae	Chiroptera	Mammalia	1
Eumops_glaucinus	Molossidae	Chiroptera	Mammalia	1
Mops_condylurus	Molossidae	Chiroptera	Mammalia	1
Sauromys_petrophilus	Molossidae	Chiroptera	Mammalia	1
Nyctinomops_femorosaccus	Molossidae	Chiroptera	Mammalia	1
Otomops_martiensseni	Molossidae	Chiroptera	Mammalia	1
Tadarida_brasiliensis	Molossidae	Chiroptera	Mammalia	1
Mormoops_megalophylla	Mormoopidae	Chiroptera	Mammalia	1
Pteronotus_parnellii	Mormoopidae	Chiroptera	Mammalia	1
Mystacina_tuberculata	Mystacinidae	Chiroptera	Mammalia	1
Nycteris_thebaica	Nycteridae	Chiroptera	Mammalia	1
Artibeus_jamaicensis	Phyllostomidae	Chiroptera	Mammalia	1
Choeronycteris_mexicana	Phyllostomidae	Chiroptera	Mammalia	1
Leptonycteris_yerbabuenae	Phyllostomidae	Chiroptera	Mammalia	1
Macrotus_californicus	Phyllostomidae	Chiroptera	Mammalia	1
Eidolon_helvum	Pteropodidae	Chiroptera	Mammalia	1
Epomops_dobsonii	Pteropodidae	Chiroptera	Mammalia	1
Epomophorus_gambianus	Pteropodidae	Chiroptera	Mammalia	1
Lissonycteris_angolensis	Pteropodidae	Chiroptera	Mammalia	1
Pteropus_giganteus	Pteropodidae	Chiroptera	Mammalia	1
Rousettus_aegyptiacus	Pteropodidae	Chiroptera	Mammalia	1
Rhinolophus_creaghi	Rhinolophidae	Chiroptera	Mammalia	1
Rhinopoma_hardwickii	Rhinopomatidae	Chiroptera	Mammalia	1
Thyroptera_tricolor	Thyropteridae	Chiroptera	Mammalia	1
Antrozous_pallidus	Vespertilionidae	Chiroptera	Mammalia	1
Glauconycteris_variegata	Vespertilionidae	Chiroptera	Mammalia	1
Corynorhinus_rafinesquii	Vespertilionidae	Chiroptera	Mammalia	1
Eptesicus_fuscus	Vespertilionidae	Chiroptera	Mammalia	1
Euderma_maculatum	Vespertilionidae	Chiroptera	Mammalia	1
Idionycteris_phyllotis	Vespertilionidae	Chiroptera	Mammalia	1
Lasiurus_borealis	Vespertilionidae	Chiroptera	Mammalia	1
Miniopterus_fraterculus	Vespertilionidae	Chiroptera	Mammalia	1
Myotis_lucifugus	Vespertilionidae	Chiroptera	Mammalia	1
Pipistrellus_hesperus	Vespertilionidae	Chiroptera	Mammalia	1
Pipistrellus_subflavus	Vespertilionidae	Chiroptera	Mammalia	1
Pipistrellus_kuhlii	Vespertilionidae	Chiroptera	Mammalia	1
Dasypus_novemcinctus	Dasypodidae	Cingulata	Mammalia	1
Cynocephalus_volans	Cynocephalidae	Dermoptera	Mammalia	1
Galeopterus_variegates	Cynocephalidae	Dermoptera	Mammalia	1
Erinaceus_europaeus	Erinaceidae	Erinaceomorpha	Mammalia	1
Heterohyrax_brucei	Procaviidae	Hyracoidea	Mammalia	1
Procavia_capensis	Procaviidae	Hyracoidea	Mammalia	1
Ochotona_princeps	Ochotonidae	Lagomorpha	Mammalia	1
Elephantulus_rufescens	Macroscelididae	Macroscelidea	Mammalia	1
Cercartetus_nanus	Burramyidae	Marsupialia	Mammalia	0
Caenolestes_fuliginosus	Caenolestidae	Marsupialia	Mammalia	1
Rhyncholestes_raphanurus	Caenolestidae	Marsupialia	Mammalia	1
Caluromys_philander	Caluromyidae	Marsupialia	Mammalia	1
Dasyurus_albopunctatus	Dasyuridae	Marsupialia	Mammalia	1
Didelphis_virginiana	Didelphidae	Marsupialia	Mammalia	1
Glironia_venusta	Didelphidae	Marsupialia	Mammalia	1
Monodelphis_domestica	Didelphidae	Marsupialia	Mammalia	1
Hypsiprymnodon_moschatus	Hypsiprymnodontidae	Marsupialia	Mammalia	1
Macropus_eugenii	Macropodidae	Marsupialia	Mammalia	1
Dromiciops_gliroides	Microbiotheriidae	Marsupialia	Mammalia	1
Myrmecobius_fasciatus	Myrmecobiidae	Marsupialia	Mammalia	1
Notoryctes_typhlops	Notoryctidae	Marsupialia	Mammalia	1
Echymipera_kalubu	Peramelidae	Marsupialia	Mammalia	1
Isoodon_macrourus	Peramelidae	Marsupialia	Mammalia	1
Petaurus_breviceps	Petauridae	Marsupialia	Mammalia	1
Acrobates_pygmaeus	Phalangerida	Marsupialia	Mammalia	1
Trichosurus_vulpecula	Phalangeridae	Marsupialia	Mammalia	1
Phascolarctos_cinereus	Phascolarctidae	Marsupialia	Mammalia	1
Aepyprymnus_rufescens	Potoroidae	Marsupialia	Mammalia	1
Pseudochirops_cupreus	Pseudocheiridae	Marsupialia	Mammalia	1
Tarsipes_rostratus	Tarsipedidae	Marsupialia	Mammalia	0
Vombatus_ursinus	Vombatidae	Marsupialia	Mammalia	1
Ornithorhynchus_anatinus	Ornithorhynchidae	Monotremata	Mammalia	1
Tachyglossus_aculeatus	Tachyglossidae	Monotremata	Mammalia	0
Equus_caballus	Equidae	Perissodactyla	Mammalia	1
Ceratotherium_simum	Rhinocerotidae	Perissodactyla	Mammalia	1
Tapirus_indicus	Tapiridae	Perissodactyla	Mammalia	1
Manis_pentadactyla	Manidae	Pholidota	Mammalia	0
Manis_tricuspis	Manidae	Pholidota	Mammalia	0
Bradypus_tridactylus	Bradypodidae	Pilosa	Mammalia	1
Cyclopes_didactylus	Cyclopedidae	Pilosa	Mammalia	1
Choloepus_hoffmanni	Megalonychidae	Pilosa	Mammalia	1
Myrmecophaga_tridactyla	Myrmecophagidae	Pilosa	Mammalia	1
Ateles_fusciceps	Atelidae	Primates	Mammalia	1
Callithrix_jacchus	Callitrichidae	Primates	Mammalia	1
Cebus_albifrons	Cebidae	Primates	Mammalia	1
Macaca_mulatta	Cercopithecidae	Primates	Mammalia	1
Microcebus_murinus	Cheirogaleidae	Primates	Mammalia	1
Daubentonia_madagascariensis	Daubentoniidae	Primates	Mammalia	1
Homo_sapiens	Hominidae	Primates	Mammalia	1
Nomascus_leucogenys	Hylobatidae	Primates	Mammalia	1
Propithecus_verreauxi	Indriidae	Primates	Mammalia	1
Lemur_catta	Lemuridae	Primates	Mammalia	1
Nycticebus_coucang	Lorisidae	Primates	Mammalia	1
Tarsius_bancanus	Tarsiidae	Primates	Mammalia	1
Elephas_maximus	Elephantidae	Proboscidea	Mammalia	1
Loxodonta_africana	Elephantidae	Proboscidea	Mammalia	1
Abrocoma_bennettii	Abrocomidae	Rodentia	Mammalia	0
Cuniculus_paca	Agoutidae	Rodentia	Mammalia	1
Anomalurus_beecrofti	Anomaluridae	Rodentia	Mammalia	1
Aplodontia_rufa	Aplodontiidae	Rodentia	Mammalia	1
Cryptomys_hottentotus	Bathyergidae	Rodentia	Mammalia	1
Heliophobius_argenteocinereus	Bathyergidae	Rodentia	Mammalia	1
Heterocephalus_glaber	Bathyergidae	Rodentia	Mammalia	1
Capromys_pilorides	Capromyidae	Rodentia	Mammalia	1
Geocapromys_brownii	Capromyidae	Rodentia	Mammalia	1
Castor_canadensis	Castoridae	Rodentia	Mammalia	1
Cavia_porcellus	Caviidae	Rodentia	Mammalia	1
Dolichotis_patagonum	Caviidae	Rodentia	Mammalia	1
Galea_musteloides	Caviidae	Rodentia	Mammalia	1
Hydrochoerus_hydrochaeris	Caviidae	Rodentia	Mammalia	1
Microcavia_australis	Caviidae	Rodentia	Mammalia	1
Chinchilla_lanigera	Chinchillidae	Rodentia	Mammalia	1
Lagidium_peruanum	Chinchillidae	Rodentia	Mammalia	1
Lagostomus_maximus	Chinchillidae	Rodentia	Mammalia	1
Ctenodactylus_gundi	Ctenodactylidae	Rodentia	Mammalia	1
Felovia_vae	Ctenodactylidae	Rodentia	Mammalia	1
Massoutiera_mzabi	Ctenodactylidae	Rodentia	Mammalia	1
Pectinator_spekei	Ctenodactylidae	Rodentia	Mammalia	1
Ctenomys_boliviensis	Ctenomyidae	Rodentia	Mammalia	1
Dasyprocta_punctata	Dasyproctidae	Rodentia	Mammalia	1
Myoprocta_acouchy	Dasyproctidae	Rodentia	Mammalia	1
Dinomys_branickii	Dinomyidae	Rodentia	Mammalia	1
Cardiocranius_paradoxus	Dipodidae	Rodentia	Mammalia	1
Dipus_sagitta	Dipodidae	Rodentia	Mammalia	1
Jaculus_jaculus	Dipodidae	Rodentia	Mammalia	0
Napaeozapus_insignis	Dipodidae	Rodentia	Mammalia	1
Paradipus_ctenodactylus	Dipodidae	Rodentia	Mammalia	1
Pygeretmus_pumilio	Dipodidae	Rodentia	Mammalia	1
Sicista_betulina	Dipodidae	Rodentia	Mammalia	1
Zapus_hudsonius	Dipodidae	Rodentia	Mammalia	1
Carterodon_sulcidens	Echimyidae	Rodentia	Mammalia	1
Chaetomys_subspinosus	Echimyidae	Rodentia	Mammalia	1
Dactylomys_dactylinus	Echimyidae	Rodentia	Mammalia	1
Diplomys_caniceps	Echimyidae	Rodentia	Mammalia	1
Echimys_chrysurus	Echimyidae	Rodentia	Mammalia	1
Euryzygomatomys_spinosus	Echimyidae	Rodentia	Mammalia	1
Hoplomys_gymnurus	Echimyidae	Rodentia	Mammalia	1
Isothrix_bistriata	Echimyidae	Rodentia	Mammalia	1
Kannabateomys_amblyonyx	Echimyidae	Rodentia	Mammalia	1
Lonchothrix_emiliae	Echimyidae	Rodentia	Mammalia	1
Makalata_occasius	Echimyidae	Rodentia	Mammalia	1
Mesomys_hispidus	Echimyidae	Rodentia	Mammalia	1
Olallamys_edax	Echimyidae	Rodentia	Mammalia	1
Proechimys_hoplomyoides	Echimyidae	Rodentia	Mammalia	1
Coendou_bicolor	Erethizontidae	Rodentia	Mammalia	1
Erethizon_dorsatum	Erethizontidae	Rodentia	Mammalia	1
Cratogeomys_neglectus	Geomyidae	Rodentia	Mammalia	1
Geomys_arenarius	Geomyidae	Rodentia	Mammalia	1
Orthogeomys_cavator	Geomyidae	Rodentia	Mammalia	1
Thomomys_bottae	Geomyidae	Rodentia	Mammalia	1
Chaetodipus_baileyi	Heteromyidae	Rodentia	Mammalia	1
Dipodomys_heermanni	Heteromyidae	Rodentia	Mammalia	0
Heteromys_desmarestianus	Heteromyidae	Rodentia	Mammalia	0
Liomys_pictus	Heteromyidae	Rodentia	Mammalia	0
Microdipodops_megacephalus	Heteromyidae	Rodentia	Mammalia	0
Perognathus_amplus	Heteromyidae	Rodentia	Mammalia	0
Atherurus_africanus	Hystricidae	Rodentia	Mammalia	1
Hystrix_africaeaustralis	Hystricidae	Rodentia	Mammalia	1
Trichys_fasciculata	Hystricidae	Rodentia	Mammalia	1
Alticola_argentatus	Muridae	Rodentia	Mammalia	1
Arborimus_longicaudus	Muridae	Rodentia	Mammalia	1
Arvicola_sapidus	Muridae	Rodentia	Mammalia	1
Beamys_hindei	Muridae	Rodentia	Mammalia	1
Cricetomys_emini	Muridae	Rodentia	Mammalia	1
Cricetulus_migratorius	Muridae	Rodentia	Mammalia	1
Dendromus_melanotis	Muridae	Rodentia	Mammalia	1
Desmodilliscus_braueri	Muridae	Rodentia	Mammalia	1
Dicrostonyx_groenlandicus	Muridae	Rodentia	Mammalia	1
Gerbillurus_paeba	Muridae	Rodentia	Mammalia	1
Lagurus_lagurus	Muridae	Rodentia	Mammalia	1
Lemmus_lemmus	Muridae	Rodentia	Mammalia	1
Malacothrix_typica	Muridae	Rodentia	Mammalia	1
Megadendromus_nikolausi	Muridae	Rodentia	Mammalia	1
Mesocricetus_auratus	Muridae	Rodentia	Mammalia	1
Microtus_abbreviatus	Muridae	Rodentia	Mammalia	1
Mus_musculus	Muridae	Rodentia	Mammalia	1
Myopus_schisticolor	Muridae	Rodentia	Mammalia	1
Neofiber_alleni	Muridae	Rodentia	Mammalia	1
Ondatra_zibethicus	Muridae	Rodentia	Mammalia	1
Phenacomys_intermedius	Muridae	Rodentia	Mammalia	1
Phodopus_campbelli	Muridae	Rodentia	Mammalia	1
Saccostomus_campestris	Muridae	Rodentia	Mammalia	1
Steatomys_krebsii	Muridae	Rodentia	Mammalia	1
Synaptomys_cooperi	Muridae	Rodentia	Mammalia	1
Myocastor_coypus	Myocastoridae	Rodentia	Mammalia	1
Octodontomys_gliroides	Octodontidae	Rodentia	Mammalia	1
Pedetes_capensis	Pedetidae	Rodentia	Mammalia	1
Petromus_typicus	Petromuridae	Rodentia	Mammalia	1
Spermophilus_tridecemlineatus	Sciuridae	Rodentia	Mammalia	1
Tamias_striatus	Sciuridae	Rodentia	Mammalia	1
Thryonomys_swinderianus	Thryonomyidae	Rodentia	Mammalia	1
Ptilocercus_lowii	Ptilocercidae	Scandentia	Mammalia	1
Tupaia_minor	Tupaiidae	Scandentia	Mammalia	1
Dugong_dugon	Dugongidae	Sirenia	Mammalia	1
Trichechus_manatus	Trichechidae	Sirenia	Mammalia	1
Solenodon_paradoxus	Solenodontidae	Soricomorpha	Mammalia	1
Sorex_araneus	Soricidae	Soricomorpha	Mammalia	1
Acanthosaura_capra	Agamidae	Acrodonta	Lepidosauria	0
Acanthosaura_lepidogaster	Agamidae	Acrodonta	Lepidosauria	0
Agama_agama	Agamidae	Acrodonta	Lepidosauria	0
Agama_atra	Agamidae	Acrodonta	Lepidosauria	0
Amphibolurus_muricatus	Agamidae	Acrodonta	Lepidosauria	0
Amphibolurus_nobbi	Agamidae	Acrodonta	Lepidosauria	0
Caimanops_amphiboluroides	Agamidae	Acrodonta	Lepidosauria	0
Calotes_emma	Agamidae	Acrodonta	Lepidosauria	0
Calotes_liolepis	Agamidae	Acrodonta	Lepidosauria	0
Calotes_mystaceus	Agamidae	Acrodonta	Lepidosauria	0
Calotes_nigrilabris	Agamidae	Acrodonta	Lepidosauria	0
Calotes_versicolor	Agamidae	Acrodonta	Lepidosauria	0
Chelosania_brunnea	Agamidae	Acrodonta	Lepidosauria	0
Chlamydosaurus_kingii	Agamidae	Acrodonta	Lepidosauria	0
Ctenophorus_isolepis	Agamidae	Acrodonta	Lepidosauria	0
Diporiphora_winneckei	Agamidae	Acrodonta	Lepidosauria	0
Laudakia_caucasia	Agamidae	Acrodonta	Lepidosauria	0
Laudakia_himalayana	Agamidae	Acrodonta	Lepidosauria	0
Laudakia_lehmanni	Agamidae	Acrodonta	Lepidosauria	0
Laudakia_microlepis	Agamidae	Acrodonta	Lepidosauria	0
Laudakia_nupta	Agamidae	Acrodonta	Lepidosauria	0
Laudakia_sacra	Agamidae	Acrodonta	Lepidosauria	0
Laudakia_stellio	Agamidae	Acrodonta	Lepidosauria	0
Laudakia_stoliczkana	Agamidae	Acrodonta	Lepidosauria	0
Laudakia_tuberculata	Agamidae	Acrodonta	Lepidosauria	0
Leiolepis_belliana	Agamidae	Acrodonta	Lepidosauria	0
Lophognathus_longirostris	Agamidae	Acrodonta	Lepidosauria	0
Lyriocephalus_scutatus	Agamidae	Acrodonta	Lepidosauria	0
Moloch_horridus	Agamidae	Acrodonta	Lepidosauria	0
Otocryptis_wiegmanni	Agamidae	Acrodonta	Lepidosauria	0
Phrynocephalus_interscapularis	Agamidae	Acrodonta	Lepidosauria	0
Phrynocephalus_raddei	Agamidae	Acrodonta	Lepidosauria	0
Physignathus_cocincinus	Agamidae	Acrodonta	Lepidosauria	0
Physignathus_lesueurii	Agamidae	Acrodonta	Lepidosauria	0
Pogona_vitticeps	Agamidae	Acrodonta	Lepidosauria	0
Pseudotrapelus_sinaitus	Agamidae	Acrodonta	Lepidosauria	0
Sitana_ponticeriana	Agamidae	Acrodonta	Lepidosauria	0
Trapelus_ruderatus	Agamidae	Acrodonta	Lepidosauria	0
Trapelus_sanguinolentus	Agamidae	Acrodonta	Lepidosauria	0
Trapelus_savignii	Agamidae	Acrodonta	Lepidosauria	0
Tympanocryptis_lineata	Agamidae	Acrodonta	Lepidosauria	0
Uromastyx_hardwickii	Agamidae	Acrodonta	Lepidosauria	0
Bradypodion_pumilum	Chamaeleonidae	Acrodonta	Lepidosauria	0
Brookesia_brygooi	Chamaeleonidae	Acrodonta	Lepidosauria	0
Chamaeleo_calyptratus	Chamaeleonidae	Acrodonta	Lepidosauria	0
Kinyongia_fischeri	Chamaeleonidae	Acrodonta	Lepidosauria	0
Furcifer_oustaleti	Chamaeleonidae	Acrodonta	Lepidosauria	0
Rieppeleon_brevicaudatus	Chamaeleonidae	Acrodonta	Lepidosauria	0
Rhampholeon_spectrum	Chamaeleonidae	Acrodonta	Lepidosauria	0
Amphisbaena_alba	Amphisbaenidae	Amphisbaenia	Lepidosauria	0
Geocalamus_acutus	Amphisbaenidae	Amphisbaenia	Lepidosauria	0
Bipes_biporus	Bipedidae	Amphisbaenia	Lepidosauria	0
Bipes_canaliculatus	Bipedidae	Amphisbaenia	Lepidosauria	0
Blanus_cinereus	Blanidae	Amphisbaenia	Lepidosauria	0
Diplometopon_zarudnyi	Trogonophiidae	Amphisbaenia	Lepidosauria	0
Trogonophis_wiegmanni	Trogonophiidae	Amphisbaenia	Lepidosauria	0
Abronia_oaxacae	Anguidae	Anguimorpha	Lepidosauria	0
Anguis_fragilis	Anguidae	Anguimorpha	Lepidosauria	0
Anniella_pulchra	Anguidae	Anguimorpha	Lepidosauria	0
Barisia_imbricata	Anguidae	Anguimorpha	Lepidosauria	0
Diploglossus_bilobatus	Anguidae	Anguimorpha	Lepidosauria	0
Elgaria_coerulea	Anguidae	Anguimorpha	Lepidosauria	0
Elgaria_kingii	Anguidae	Anguimorpha	Lepidosauria	0
Elgaria_multicarinata	Anguidae	Anguimorpha	Lepidosauria	0
Elgaria_panamintina	Anguidae	Anguimorpha	Lepidosauria	0
Ophiodes_striatus	Anguidae	Anguimorpha	Lepidosauria	0
Pseudopus_apodus	Anguidae	Anguimorpha	Lepidosauria	0
Ophisaurus_attenuatus	Anguidae	Anguimorpha	Lepidosauria	0
Ophisaurus_ventralis	Anguidae	Anguimorpha	Lepidosauria	0
Heloderma_suspectum	Helodermatidae	Anguimorpha	Lepidosauria	0
Varanus_acanthurus	Varanidae	Anguimorpha	Lepidosauria	0
Varanus_bengalensis	Varanidae	Anguimorpha	Lepidosauria	0
Varanus_eremius	Varanidae	Anguimorpha	Lepidosauria	0
Varanus_giganteus	Varanidae	Anguimorpha	Lepidosauria	0
Varanus_gilleni	Varanidae	Anguimorpha	Lepidosauria	0
Varanus_griseus	Varanidae	Anguimorpha	Lepidosauria	0
Varanus_indicus	Varanidae	Anguimorpha	Lepidosauria	0
Varanus_prasinus	Varanidae	Anguimorpha	Lepidosauria	0
Varanus_salvator	Varanidae	Anguimorpha	Lepidosauria	0
Varanus_spenceri	Varanidae	Anguimorpha	Lepidosauria	0
Varanus_varius	Varanidae	Anguimorpha	Lepidosauria	0
Xenosaurus_grandis	Xenosaridae	Anguimorpha	Lepidosauria	0
Anelytropsis_papillosus	Dibamidae	Dibamidae	Lepidosauria	0
Dibamus_novaeguineae	Dibamidae	Dibamidae	Lepidosauria	0
Underwoodisaurus_milii	Carphodactylidae	Gekkota	Lepidosauria	0
Phyllurus_platurus	Carphodactylidae	Gekkota	Lepidosauria	0
Diplodactylus_conspicillatus	Diplodactylidae	Gekkota	Lepidosauria	0
Lucasium_damaeum	Diplodactylidae	Gekkota	Lepidosauria	0
Oedura_marmorata	Diplodactylidae	Gekkota	Lepidosauria	0
Rhacodactylus_ciliatus	Diplodactylidae	Gekkota	Lepidosauria	1
Coleonyx_brevis	Eublepharidae	Gekkota	Lepidosauria	0
Coleonyx_mitratus	Eublepharidae	Gekkota	Lepidosauria	0
Coleonyx_variegatus	Eublepharidae	Gekkota	Lepidosauria	0
Eublepharis_macularius	Eublepharidae	Gekkota	Lepidosauria	0
Hemitheconyx_caudicinctus	Eublepharidae	Gekkota	Lepidosauria	1
Cyrtopodion_scabrum	Gekkonidae	Gekkota	Lepidosauria	0
Hemidactylus_flaviviridis	Gekkonidae	Gekkota	Lepidosauria	0
Hemidactylus_frenatus	Gekkonidae	Gekkota	Lepidosauria	1
Hemidactylus_mabouia	Gekkonidae	Gekkota	Lepidosauria	1
Hemidactylus_turcicus	Gekkonidae	Gekkota	Lepidosauria	1
Lepidodactylus_lugubris	Gekkonidae	Gekkota	Lepidosauria	1
Lygodactylus_bradfieldi	Gekkonidae	Gekkota	Lepidosauria	0
Lygodactylus_klugei	Gekkonidae	Gekkota	Lepidosauria	0
Lygodactylus_miops	Gekkonidae	Gekkota	Lepidosauria	0
Lygodactylus_mirabilis	Gekkonidae	Gekkota	Lepidosauria	0
Lygodactylus_tolampyae	Gekkonidae	Gekkota	Lepidosauria	0
Narudasia_festiva	Gekkonidae	Gekkota	Lepidosauria	0
Pachydactylus_punctatus	Gekkonidae	Gekkota	Lepidosauria	0
Paroedura_masobe	Gekkonidae	Gekkota	Lepidosauria	0
Paroedura_picta	Gekkonidae	Gekkota	Lepidosauria	0
Phelsuma_borbonica	Gekkonidae	Gekkota	Lepidosauria	0
Phelsuma_madagascariensis	Gekkonidae	Gekkota	Lepidosauria	0
Phelsuma_modesta	Gekkonidae	Gekkota	Lepidosauria	0
Phelsuma_ocellata	Gekkonidae	Gekkota	Lepidosauria	0
Rhoptropus_boultoni	Gekkonidae	Gekkota	Lepidosauria	0
Uroplatus_henkeli	Gekkonidae	Gekkota	Lepidosauria	0
Uroplatus_phantasticus	Gekkonidae	Gekkota	Lepidosauria	0
Homonota_darwinii	Phyllodactylidae	Gekkota	Lepidosauria	0
Homonota_fasciata	Phyllodactylidae	Gekkota	Lepidosauria	0
Phyllodactylus_tuberculosus	Phyllodactylidae	Gekkota	Lepidosauria	1
Ptyodactylus_guttatus	Phyllodactylidae	Gekkota	Lepidosauria	1
Ptyodactylus_hasselquistii	Phyllodactylidae	Gekkota	Lepidosauria	1
Tarentola_americana	Phyllodactylidae	Gekkota	Lepidosauria	1
Geckonia_chazaliae	Phyllodactylidae	Gekkota	Lepidosauria	1
Tarentola_delalandii	Phyllodactylidae	Gekkota	Lepidosauria	1
Tarentola_deserti	Phyllodactylidae	Gekkota	Lepidosauria	1
Tarentola_mauritanica	Phyllodactylidae	Gekkota	Lepidosauria	1
Thecadactylus_rapicauda	Phyllodactylidae	Gekkota	Lepidosauria	1
Thecadactylus_solimoensis	Phyllodactylidae	Gekkota	Lepidosauria	1
Delma_tincta	Pygopodidae	Gekkota	Lepidosauria	0
Paradelma_orientalis	Pygopodidae	Gekkota	Lepidosauria	0
Aristelliger_georgeensis	Sphaerodactylidae	Gekkota	Lepidosauria	0
Aristelliger_praesignis	Sphaerodactylidae	Gekkota	Lepidosauria	0
Coleodactylus_amazonicus	Sphaerodactylidae	Gekkota	Lepidosauria	0
Coleodactylus_brachystoma	Sphaerodactylidae	Gekkota	Lepidosauria	0
Coleodactylus_septentrionalis	Sphaerodactylidae	Gekkota	Lepidosauria	0
Euleptes_europaea	Sphaerodactylidae	Gekkota	Lepidosauria	0
Gonatodes_albogularis	Sphaerodactylidae	Gekkota	Lepidosauria	0
Gonatodes_annularis	Sphaerodactylidae	Gekkota	Lepidosauria	0
Gonatodes_caudiscutatus	Sphaerodactylidae	Gekkota	Lepidosauria	0
Gonatodes_ceciliae	Sphaerodactylidae	Gekkota	Lepidosauria	0
Gonatodes_concinnatus	Sphaerodactylidae	Gekkota	Lepidosauria	0
Gonatodes_daudini	Sphaerodactylidae	Gekkota	Lepidosauria	0
Gonatodes_eladioi	Sphaerodactylidae	Gekkota	Lepidosauria	0
Gonatodes_hasemani	Sphaerodactylidae	Gekkota	Lepidosauria	0
Gonatodes_humeralis	Sphaerodactylidae	Gekkota	Lepidosauria	0
Gonatodes_ocellatus	Sphaerodactylidae	Gekkota	Lepidosauria	0
Gonatodes_vittatus	Sphaerodactylidae	Gekkota	Lepidosauria	0
Lepidoblepharis_xanthostigma	Sphaerodactylidae	Gekkota	Lepidosauria	0
Pristurus_carteri	Sphaerodactylidae	Gekkota	Lepidosauria	0
Pseudogonatodes_guianensis	Sphaerodactylidae	Gekkota	Lepidosauria	0
Quedenfeldtia_trachyblepharus	Sphaerodactylidae	Gekkota	Lepidosauria	0
Saurodactylus_mauritanicus	Sphaerodactylidae	Gekkota	Lepidosauria	0
Sphaerodactylus_argus	Sphaerodactylidae	Gekkota	Lepidosauria	0
Sphaerodactylus_elegans	Sphaerodactylidae	Gekkota	Lepidosauria	0
Sphaerodactylus_glaucus	Sphaerodactylidae	Gekkota	Lepidosauria	0
Sphaerodactylus_klauberi	Sphaerodactylidae	Gekkota	Lepidosauria	0
Sphaerodactylus_nicholsi	Sphaerodactylidae	Gekkota	Lepidosauria	0
Sphaerodactylus_nigropunctatus	Sphaerodactylidae	Gekkota	Lepidosauria	0
Sphaerodactylus_notatus	Sphaerodactylidae	Gekkota	Lepidosauria	0
Sphaerodactylus_roosevelti	Sphaerodactylidae	Gekkota	Lepidosauria	0
Sphaerodactylus_torrei	Sphaerodactylidae	Gekkota	Lepidosauria	0
Sphaerodactylus_townsendi	Sphaerodactylidae	Gekkota	Lepidosauria	0
Teratoscincus_przewalskii	Sphaerodactylidae	Gekkota	Lepidosauria	0
Teratoscincus_roborowskii	Sphaerodactylidae	Gekkota	Lepidosauria	0
Alopoglossus_atriventris	Gymnophthalmidae	Lacertoidea	Lepidosauria	0
Arthrosaura_kockii	Gymnophthalmidae	Lacertoidea	Lepidosauria	0
Arthrosaura_reticulata	Gymnophthalmidae	Lacertoidea	Lepidosauria	0
Calyptommatus_leiolepis	Gymnophthalmidae	Lacertoidea	Lepidosauria	0
Calyptommatus_nicterus	Gymnophthalmidae	Lacertoidea	Lepidosauria	0
Calyptommatus_sinebrachiatus	Gymnophthalmidae	Lacertoidea	Lepidosauria	0
Cercosaura_argulus	Gymnophthalmidae	Lacertoidea	Lepidosauria	0
Cercosaura_ocellata	Gymnophthalmidae	Lacertoidea	Lepidosauria	0
Cercosaura_schreibersii	Gymnophthalmidae	Lacertoidea	Lepidosauria	0
Colobodactylus_taunayi	Gymnophthalmidae	Lacertoidea	Lepidosauria	0
Colobosaura_modesta	Gymnophthalmidae	Lacertoidea	Lepidosauria	0
Iphisa_elegans	Gymnophthalmidae	Lacertoidea	Lepidosauria	0
Leposoma_percarinatum	Gymnophthalmidae	Lacertoidea	Lepidosauria	0
Micrablepharus_maximiliani	Gymnophthalmidae	Lacertoidea	Lepidosauria	0
Potamites_ecpleopus	Gymnophthalmidae	Lacertoidea	Lepidosauria	0
Neusticurus_rudis	Gymnophthalmidae	Lacertoidea	Lepidosauria	0
Nothobachia_ablephara	Gymnophthalmidae	Lacertoidea	Lepidosauria	0
Procellosaurinus_tetradactylus	Gymnophthalmidae	Lacertoidea	Lepidosauria	0
Proctoporus_bolivianus	Gymnophthalmidae	Lacertoidea	Lepidosauria	0
Ptychoglossus_brevifrontalis	Gymnophthalmidae	Lacertoidea	Lepidosauria	0
Tretioscincus_agilis	Gymnophthalmidae	Lacertoidea	Lepidosauria	0
Vanzosaura_rubricauda	Gymnophthalmidae	Lacertoidea	Lepidosauria	0
Acanthodactylus_erythrurus	Lacertidae	Lacertoidea	Lepidosauria	0
Adolfus_alleni	Lacertidae	Lacertoidea	Lepidosauria	0
Algyroides_nigropunctatus	Lacertidae	Lacertoidea	Lepidosauria	0
Darevskia_praticola	Lacertidae	Lacertoidea	Lepidosauria	0
Dinarolacerta_mosorensis	Lacertidae	Lacertoidea	Lepidosauria	0
Eremias_arguta	Lacertidae	Lacertoidea	Lepidosauria	0
Gastropholis_prasina	Lacertidae	Lacertoidea	Lepidosauria	0
Holaspis_guentheri	Lacertidae	Lacertoidea	Lepidosauria	0
Ichnotropis_capensis	Lacertidae	Lacertoidea	Lepidosauria	0
Lacerta_agilis	Lacertidae	Lacertoidea	Lepidosauria	0
Latastia_longicaudata	Lacertidae	Lacertoidea	Lepidosauria	0
Meroles_cuneirostris	Lacertidae	Lacertoidea	Lepidosauria	0
Nucras_tessellata	Lacertidae	Lacertoidea	Lepidosauria	0
Ophisops_elegans	Lacertidae	Lacertoidea	Lepidosauria	0
Pedioplanis_breviceps	Lacertidae	Lacertoidea	Lepidosauria	0
Podarcis_siculus	Lacertidae	Lacertoidea	Lepidosauria	0
Psammodromus_hispanicus	Lacertidae	Lacertoidea	Lepidosauria	0
Scelarcis_perspicillata	Lacertidae	Lacertoidea	Lepidosauria	0
Takydromus_smaragdinus	Lacertidae	Lacertoidea	Lepidosauria	0
Timon_lepidus	Lacertidae	Lacertoidea	Lepidosauria	0
Zootoca_vivipara	Lacertidae	Lacertoidea	Lepidosauria	0
Ameiva_ameiva	Teiidae	Lacertoidea	Lepidosauria	0
Ameiva_undulata	Teiidae	Lacertoidea	Lepidosauria	0
Aspidoscelis_burti	Teiidae	Lacertoidea	Lepidosauria	0
Aspidoscelis_sexlineatus	Teiidae	Lacertoidea	Lepidosauria	0
Aspidoscelis_tigris	Teiidae	Lacertoidea	Lepidosauria	0
Dicrodon_guttulatum	Teiidae	Lacertoidea	Lepidosauria	0
Kentropyx_pelviceps	Teiidae	Lacertoidea	Lepidosauria	0
Teius_teyou	Teiidae	Lacertoidea	Lepidosauria	0
Tupinambis_teguixin	Teiidae	Lacertoidea	Lepidosauria	0
Basiliscus_basiliscus	Corytophanidae	Pleurodonta	Lepidosauria	0
Basiliscus_plumifrons	Corytophanidae	Pleurodonta	Lepidosauria	0
Basiliscus_vittatus	Corytophanidae	Pleurodonta	Lepidosauria	0
Corytophanes_cristatus	Corytophanidae	Pleurodonta	Lepidosauria	0
Laemanctus_longipes	Corytophanidae	Pleurodonta	Lepidosauria	0
Crotaphytus_collaris	Crotaphytidae	Pleurodonta	Lepidosauria	0
Gambelia_wislizenii	Crotaphytidae	Pleurodonta	Lepidosauria	0
Anolis_carolinensis	Dactyloidae	Pleurodonta	Lepidosauria	0
Anolis_cristatellus	Dactyloidae	Pleurodonta	Lepidosauria	0
Anolis_cybotes	Dactyloidae	Pleurodonta	Lepidosauria	0
Anolis_distichus	Dactyloidae	Pleurodonta	Lepidosauria	0
Anolis_grahami	Dactyloidae	Pleurodonta	Lepidosauria	0
Anolis_sagrei	Dactyloidae	Pleurodonta	Lepidosauria	0
Enyalioides_laticeps	Hoplocercidae	Pleurodonta	Lepidosauria	0
Hoplocercus_spinosus	Hoplocercidae	Pleurodonta	Lepidosauria	0
Morunasaurus_annularis	Hoplocercidae	Pleurodonta	Lepidosauria	0
Brachylophus_fasciatus	Iguanidae	Pleurodonta	Lepidosauria	0
Dipsosaurus_dorsalis	Iguanidae	Pleurodonta	Lepidosauria	0
Sauromalus_ater	Iguanidae	Pleurodonta	Lepidosauria	0
Leiocephalus_schreibersii	Leiocephalidae	Pleurodonta	Lepidosauria	0
Enyalius_leechii	Leiosauridae	Pleurodonta	Lepidosauria	0
Pristidactylus_torquatus	Leiosauridae	Pleurodonta	Lepidosauria	0
Urostrophus_vautieri	Leiosauridae	Pleurodonta	Lepidosauria	0
Liolaemus_bellii	Liolaemidae	Pleurodonta	Lepidosauria	0
Liolaemus_elongatus	Liolaemidae	Pleurodonta	Lepidosauria	0
Liolaemus_koslowskyi	Liolaemidae	Pleurodonta	Lepidosauria	0
Liolaemus_lemniscatus	Liolaemidae	Pleurodonta	Lepidosauria	0
Liolaemus_pictus	Liolaemidae	Pleurodonta	Lepidosauria	0
Liolaemus_pseudoanomalus	Liolaemidae	Pleurodonta	Lepidosauria	0
Liolaemus_ruibali	Liolaemidae	Pleurodonta	Lepidosauria	0
Liolaemus_scapularis	Liolaemidae	Pleurodonta	Lepidosauria	0
Phymaturus_palluma	Liolaemidae	Pleurodonta	Lepidosauria	0
Phymaturus_somuncurensis	Liolaemidae	Pleurodonta	Lepidosauria	0
Chalarodon_madagascariensis	Opluridae	Pleurodonta	Lepidosauria	0
Oplurus_cyclurus	Opluridae	Pleurodonta	Lepidosauria	0
Callisaurus_draconoides	Phrynosomatidae	Pleurodonta	Lepidosauria	0
Petrosaurus_mearnsi	Phrynosomatidae	Pleurodonta	Lepidosauria	0
Phrynosoma_platyrhinos	Phrynosomatidae	Pleurodonta	Lepidosauria	0
Phrynosoma_solare	Phrynosomatidae	Pleurodonta	Lepidosauria	0
Sceloporus_angustus	Phrynosomatidae	Pleurodonta	Lepidosauria	0
Sceloporus_clarkii	Phrynosomatidae	Pleurodonta	Lepidosauria	0
Sceloporus_graciosus	Phrynosomatidae	Pleurodonta	Lepidosauria	0
Sceloporus_jarrovii	Phrynosomatidae	Pleurodonta	Lepidosauria	0
Sceloporus_magister	Phrynosomatidae	Pleurodonta	Lepidosauria	0
Sceloporus_undulatus	Phrynosomatidae	Pleurodonta	Lepidosauria	0
Sceloporus_utiformis	Phrynosomatidae	Pleurodonta	Lepidosauria	0
Sceloporus_variabilis	Phrynosomatidae	Pleurodonta	Lepidosauria	0
Uma_scoparia	Phrynosomatidae	Pleurodonta	Lepidosauria	0
Urosaurus_graciosus	Phrynosomatidae	Pleurodonta	Lepidosauria	0
Uta_stansburiana	Phrynosomatidae	Pleurodonta	Lepidosauria	0
Polychrus_acutirostris	Polychrotidae	Pleurodonta	Lepidosauria	0
Tropidurus_etheridgei	Tropiduridae	Pleurodonta	Lepidosauria	0
Tropidurus_hispidus	Tropiduridae	Pleurodonta	Lepidosauria	0
Plica_plica	Tropiduridae	Pleurodonta	Lepidosauria	0
Tropidurus_spinulosus	Tropiduridae	Pleurodonta	Lepidosauria	0
Uracentron_flaviceps	Tropiduridae	Pleurodonta	Lepidosauria	0
Sphenodon_punctatus	Sphenodontidae	Rhyncocephalia	Lepidosauria	1
Chamaesaura_anguina	Cordylidae	Scincoidea	Lepidosauria	0
Cordylus_cataphractus	Cordylidae	Scincoidea	Lepidosauria	0
Cordylus_cordylus	Cordylidae	Scincoidea	Lepidosauria	0
Cordylus_jordani	Cordylidae	Scincoidea	Lepidosauria	0
Cordylus_warreni	Cordylidae	Scincoidea	Lepidosauria	0
Gerrhosaurus_skoogi	Gerrhosauridae	Scincoidea	Lepidosauria	0
Cordylosaurus_subtessellatus	Gerrhosauridae	Scincoidea	Lepidosauria	0
Gerrhosaurus_major	Gerrhosauridae	Scincoidea	Lepidosauria	0
Gerrhosaurus_nigrolineatus	Gerrhosauridae	Scincoidea	Lepidosauria	0
Tetradactylus_africanus	Gerrhosauridae	Scincoidea	Lepidosauria	0
Tetradactylus_seps	Gerrhosauridae	Scincoidea	Lepidosauria	0
Tetradactylus_tetradactylus	Gerrhosauridae	Scincoidea	Lepidosauria	0
Amphiglossus_astrolabi	Scincidae	Scincoidea	Lepidosauria	0
Amphiglossus_macrocercus	Scincidae	Scincoidea	Lepidosauria	0
Madascincus_melanopleura	Scincidae	Scincoidea	Lepidosauria	0
Amphiglossus_melanurus	Scincidae	Scincoidea	Lepidosauria	0
Madascincus_mouroundavae	Scincidae	Scincoidea	Lepidosauria	0
Amphiglossus_ornaticeps	Scincidae	Scincoidea	Lepidosauria	0
Amphiglossus_punctatus	Scincidae	Scincoidea	Lepidosauria	0
Madascincus_stumpffi	Scincidae	Scincoidea	Lepidosauria	0
Calyptotis_scutirostrum	Scincidae	Scincoidea	Lepidosauria	0
Chalcides_chalcides	Scincidae	Scincoidea	Lepidosauria	0
Chalcides_ocellatus	Scincidae	Scincoidea	Lepidosauria	0
Ctenotus_leonhardii	Scincidae	Scincoidea	Lepidosauria	0
Ctenotus_pantherinus	Scincidae	Scincoidea	Lepidosauria	0
Ctenotus_robustus	Scincidae	Scincoidea	Lepidosauria	0
Egernia_whitii	Scincidae	Scincoidea	Lepidosauria	0
Eremiascincus_richardsonii	Scincidae	Scincoidea	Lepidosauria	0
Eugongylus_rufescens	Scincidae	Scincoidea	Lepidosauria	0
Eulamprus_amplus	Scincidae	Scincoidea	Lepidosauria	0
Eulamprus_murrayi	Scincidae	Scincoidea	Lepidosauria	0
Eulamprus_quoyii	Scincidae	Scincoidea	Lepidosauria	0
Eumeces_schneideri	Scincidae	Scincoidea	Lepidosauria	0
Glaphyromorphus_gracilipes	Scincidae	Scincoidea	Lepidosauria	0
Glaphyromorphus_isolepis	Scincidae	Scincoidea	Lepidosauria	0
Gnypetoscincus_queenslandiae	Scincidae	Scincoidea	Lepidosauria	0
Hemiergis_peronii	Scincidae	Scincoidea	Lepidosauria	0
Lamprolepis_smaragdina	Scincidae	Scincoidea	Lepidosauria	0
Lerista_bipes	Scincidae	Scincoidea	Lepidosauria	0
Lerista_bougainvillii	Scincidae	Scincoidea	Lepidosauria	0
Morethia_butleri	Scincidae	Scincoidea	Lepidosauria	0
Nangura_spinosa	Scincidae	Scincoidea	Lepidosauria	0
Notoscincus_ornatus	Scincidae	Scincoidea	Lepidosauria	0
Proscelotes_eggeli	Scincidae	Scincoidea	Lepidosauria	0
Pygomeles_braconnieri	Scincidae	Scincoidea	Lepidosauria	0
Scelotes_gronovii	Scincidae	Scincoidea	Lepidosauria	0
Scincus_scincus	Scincidae	Scincoidea	Lepidosauria	0
Tiliqua_adelaidensis	Scincidae	Scincoidea	Lepidosauria	0
Typhlacontias_brevipes	Scincidae	Scincoidea	Lepidosauria	0
Voeltzkowia_fierinensis	Scincidae	Scincoidea	Lepidosauria	0
Voeltzkowia_lineata	Scincidae	Scincoidea	Lepidosauria	0
Lepidophyma_mayae	Xantusiidae	Scincoidea	Lepidosauria	0
Xantusia_vigilis	Xantusiidae	Scincoidea	Lepidosauria	0
Acrochordus_granulatus	Acrochordidae	Serpentes	Lepidosauria	0
Anilius_scytale	Aniliidae	Serpentes	Lepidosauria	0
Boa_constrictor	Boidae	Serpentes	Lepidosauria	0
Candoia_carinata	Boidae	Serpentes	Lepidosauria	0
Charina_bottae	Boidae	Serpentes	Lepidosauria	0
Corallus_hortulanus	Boidae	Serpentes	Lepidosauria	0
Epicrates_striatus	Boidae	Serpentes	Lepidosauria	0
Eryx_johnii	Boidae	Serpentes	Lepidosauria	0
Casarea_dussumieri	Bolyeriidae	Serpentes	Lepidosauria	0
Ahaetulla_nasuta	Colubridae	Serpentes	Lepidosauria	0
Amastridium_veliferum	Colubridae	Serpentes	Lepidosauria	0
Amphiesma_stolatum	Colubridae	Serpentes	Lepidosauria	0
Arizona_elegans	Colubridae	Serpentes	Lepidosauria	0
Atretium_schistosum	Colubridae	Serpentes	Lepidosauria	0
Boiga_irregularis	Colubridae	Serpentes	Lepidosauria	0
Chilomeniscus_stramineus	Colubridae	Serpentes	Lepidosauria	0
Chionactis_occipitalis	Colubridae	Serpentes	Lepidosauria	0
Chrysopelea_ornata	Colubridae	Serpentes	Lepidosauria	0
Clelia_clelia	Colubridae	Serpentes	Lepidosauria	0
Coelognathus_radiata	Colubridae	Serpentes	Lepidosauria	0
Coluber_constrictor	Colubridae	Serpentes	Lepidosauria	0
Conophis_lineatus	Colubridae	Serpentes	Lepidosauria	0
Crotaphopeltis_tornieri	Colubridae	Serpentes	Lepidosauria	0
Dasypeltis_atra	Colubridae	Serpentes	Lepidosauria	0
Dendrelaphis_tristis	Colubridae	Serpentes	Lepidosauria	0
Diadophis_punctatus	Colubridae	Serpentes	Lepidosauria	0
Dipsadoboa_unicolor	Colubridae	Serpentes	Lepidosauria	0
Dipsas_catesbyi	Colubridae	Serpentes	Lepidosauria	0
Dispholidus_typus	Colubridae	Serpentes	Lepidosauria	0
Drepanoides_anomalus	Colubridae	Serpentes	Lepidosauria	0
Drymarchon_corais	Colubridae	Serpentes	Lepidosauria	0
Drymobius_rhombifer	Colubridae	Serpentes	Lepidosauria	0
Drymoluber_dichrous	Colubridae	Serpentes	Lepidosauria	0
Dryocalamus_nympha	Colubridae	Serpentes	Lepidosauria	0
Pantherophis_guttatus	Colubridae	Serpentes	Lepidosauria	0
Euprepiophis_mandarina	Colubridae	Serpentes	Lepidosauria	0
Farancia_abacura	Colubridae	Serpentes	Lepidosauria	0
Grayia_smithii	Colubridae	Serpentes	Lepidosauria	0
Gyalopion_canum	Colubridae	Serpentes	Lepidosauria	0
Hapsidophrys_smaragdina	Colubridae	Serpentes	Lepidosauria	0
Helicops_angulatus	Colubridae	Serpentes	Lepidosauria	0
Heterodon_nasicus	Colubridae	Serpentes	Lepidosauria	0
Hypsiglena_chlorophaea	Colubridae	Serpentes	Lepidosauria	0
Imantodes_cenchoa	Colubridae	Serpentes	Lepidosauria	0
Lampropeltis_pyromelana	Colubridae	Serpentes	Lepidosauria	0
Leptodeira_septentrionalis	Colubridae	Serpentes	Lepidosauria	0
Leptophis_ahaetulla	Colubridae	Serpentes	Lepidosauria	0
Liophis_reginae	Colubridae	Serpentes	Lepidosauria	0
Lycodon_laoensis	Colubridae	Serpentes	Lepidosauria	0
Dinodon_rufozonatum	Colubridae	Serpentes	Lepidosauria	0
Masticophis_flagellum	Colubridae	Serpentes	Lepidosauria	0
Natriciteres_olivacea	Colubridae	Serpentes	Lepidosauria	0
Nerodia_sipedon	Colubridae	Serpentes	Lepidosauria	0
Oligodon_arnensis	Colubridae	Serpentes	Lepidosauria	0
Orthriophis_taeniurus	Colubridae	Serpentes	Lepidosauria	0
Oxybelis_aeneus	Colubridae	Serpentes	Lepidosauria	0
Oxyrhopus_petola	Colubridae	Serpentes	Lepidosauria	0
Philodryas_viridissima	Colubridae	Serpentes	Lepidosauria	0
Philothamnus_angolensis	Colubridae	Serpentes	Lepidosauria	0
Phyllorhynchus_decurtatus	Colubridae	Serpentes	Lepidosauria	0
Pituophis_catenifer	Colubridae	Serpentes	Lepidosauria	0
Platyceps_ventromaculatus	Colubridae	Serpentes	Lepidosauria	0
Psammodynastes_pulverulentus	Colubridae	Serpentes	Lepidosauria	0
Psammophis_condanarus	Colubridae	Serpentes	Lepidosauria	0
Pseudelaphe_flavirufa	Colubridae	Serpentes	Lepidosauria	0
Pseudoxenodon_macrops	Colubridae	Serpentes	Lepidosauria	0
Pseustes_sulphureus	Colubridae	Serpentes	Lepidosauria	0
Ptyas_mucosa	Colubridae	Serpentes	Lepidosauria	0
Rhabdophis_subminiatus	Colubridae	Serpentes	Lepidosauria	0
Rhadinophis_prasina	Colubridae	Serpentes	Lepidosauria	0
Rhinocheilus_lecontei	Colubridae	Serpentes	Lepidosauria	0
Scaphiodontophis_annulatus	Colubridae	Serpentes	Lepidosauria	0
Scaphiophis_albopunctatus	Colubridae	Serpentes	Lepidosauria	0
Senticolis_triaspis	Colubridae	Serpentes	Lepidosauria	0
Sibon_nebulatus	Colubridae	Serpentes	Lepidosauria	0
Sibynophis_subpunctatus	Colubridae	Serpentes	Lepidosauria	0
Siphlophis_cervinus	Colubridae	Serpentes	Lepidosauria	0
Sonora_semiannulata	Colubridae	Serpentes	Lepidosauria	0
Stenorrhina_freminvillei	Colubridae	Serpentes	Lepidosauria	0
Thamnophis_marcianus	Colubridae	Serpentes	Lepidosauria	0
Thamnophis_proximus	Colubridae	Serpentes	Lepidosauria	0
Thelotornis_capensis	Colubridae	Serpentes	Lepidosauria	0
Thrasops_jacksonii	Colubridae	Serpentes	Lepidosauria	0
Tropidodipsas_sartorii	Colubridae	Serpentes	Lepidosauria	0
Xenochrophis_piscator	Colubridae	Serpentes	Lepidosauria	0
Xenopholis_scalaris	Colubridae	Serpentes	Lepidosauria	0
Xenoxybelis_boulengeri	Colubridae	Serpentes	Lepidosauria	0
Acanthophis_antarcticus	Elapidae	Serpentes	Lepidosauria	0
Austrelaps_superbus	Elapidae	Serpentes	Lepidosauria	0
Bungarus_fasciatus	Elapidae	Serpentes	Lepidosauria	0
Cacophis_squamulosus	Elapidae	Serpentes	Lepidosauria	0
Demansia_psammophis	Elapidae	Serpentes	Lepidosauria	0
Dendroaspis_polylepis	Elapidae	Serpentes	Lepidosauria	0
Denisonia_devisi	Elapidae	Serpentes	Lepidosauria	0
Drysdalia_coronoides	Elapidae	Serpentes	Lepidosauria	0
Echiopsis_atriceps	Elapidae	Serpentes	Lepidosauria	0
Elapsoidea_nigra	Elapidae	Serpentes	Lepidosauria	0
Enhydrina_schistosa	Elapidae	Serpentes	Lepidosauria	0
Furina_diadema	Elapidae	Serpentes	Lepidosauria	0
Hemiaspis_signata	Elapidae	Serpentes	Lepidosauria	0
Hoplocephalus_bitorquatus	Elapidae	Serpentes	Lepidosauria	0
Hydrophis_ornatus	Elapidae	Serpentes	Lepidosauria	0
Micrurus_fulvius	Elapidae	Serpentes	Lepidosauria	0
Naja_naja	Elapidae	Serpentes	Lepidosauria	0
Notechis_scutatus	Elapidae	Serpentes	Lepidosauria	0
Oxyuranus_scutellatus	Elapidae	Serpentes	Lepidosauria	0
Pseudechis_australis	Elapidae	Serpentes	Lepidosauria	0
Pseudonaja_textilis	Elapidae	Serpentes	Lepidosauria	0
Rhinoplocephalus_bicolor	Elapidae	Serpentes	Lepidosauria	0
Simoselaps_calonotus	Elapidae	Serpentes	Lepidosauria	0
Sinomicrurus_macclellandi	Elapidae	Serpentes	Lepidosauria	0
Suta_spectabilis	Elapidae	Serpentes	Lepidosauria	0
Tropidechis_carinatus	Elapidae	Serpentes	Lepidosauria	0
Cantoria_violacea	Homalopsidae	Serpentes	Lepidosauria	0
Cerberus_rynchops	Homalopsidae	Serpentes	Lepidosauria	0
Enhydris_enhydris	Homalopsidae	Serpentes	Lepidosauria	0
Fordonia_leucobalia	Homalopsidae	Serpentes	Lepidosauria	0
Gerarda_prevostiana	Homalopsidae	Serpentes	Lepidosauria	0
Amblyodipsas_polylepis	Lamprophiidae	Serpentes	Lepidosauria	0
Aparallactus_capensis	Lamprophiidae	Serpentes	Lepidosauria	0
Atractaspis_microlepidota	Lamprophiidae	Serpentes	Lepidosauria	0
Bothrophthalmus_lineatus	Lamprophiidae	Serpentes	Lepidosauria	0
Buhoma_procterae	Lamprophiidae	Serpentes	Lepidosauria	0
Duberria_lutrix	Lamprophiidae	Serpentes	Lepidosauria	0
Gonionotophis_brussauxi	Lamprophiidae	Serpentes	Lepidosauria	0
Hemirhagerrhis_kelleri	Lamprophiidae	Serpentes	Lepidosauria	0
Hormonotus_modestus	Lamprophiidae	Serpentes	Lepidosauria	0
Lamprophis_fuliginosus	Lamprophiidae	Serpentes	Lepidosauria	0
Lycophidion_capense	Lamprophiidae	Serpentes	Lepidosauria	0
Mehelya_capensis	Lamprophiidae	Serpentes	Lepidosauria	0
Micrelaps_bicoloratus	Lamprophiidae	Serpentes	Lepidosauria	0
Polemon_collaris	Lamprophiidae	Serpentes	Lepidosauria	0
Prosymna_meleagris	Lamprophiidae	Serpentes	Lepidosauria	0
Psammophis_angolensis	Lamprophiidae	Serpentes	Lepidosauria	0
Psammophylax_tritaeniatus	Lamprophiidae	Serpentes	Lepidosauria	0
Rhamphiophis_oxyrhynchus	Lamprophiidae	Serpentes	Lepidosauria	0
Leptotyphlops_humilis	Leptotphlopidae	Serpentes	Lepidosauria	0
Leptotyphlops_goudotii	Leptotyphlopidae	Serpentes	Lepidosauria	0
Loxocemus_bicolor	Loxocemidae	Serpentes	Lepidosauria	0
Pareas_macularius	Pareatidae	Serpentes	Lepidosauria	0
Aspidites_melanocephalus	Pythonidae	Serpentes	Lepidosauria	0
Morelia_viridis	Pythonidae	Serpentes	Lepidosauria	0
Liasis_fuscus	Pythonidae	Serpentes	Lepidosauria	0
Python_molurus	Pythonidae	Serpentes	Lepidosauria	0
Tropidophis_haetianus	Tropidophiidae	Serpentes	Lepidosauria	0
Typhlops_angolensis	Typhlopidae	Serpentes	Lepidosauria	0
Uropeltis_liura	Uropeltidae	Serpentes	Lepidosauria	0
Agkistrodon_contortrix	Viperidae	Serpentes	Lepidosauria	0
Atheris_squamigera	Viperidae	Serpentes	Lepidosauria	0
Bitis_arietans	Viperidae	Serpentes	Lepidosauria	0
Bothriechis_schlegelii	Viperidae	Serpentes	Lepidosauria	0
Causus_rhombeatus	Viperidae	Serpentes	Lepidosauria	0
Crotalus_durissus	Viperidae	Serpentes	Lepidosauria	0
Daboia_russelii	Viperidae	Serpentes	Lepidosauria	0
Echis_carinatus	Viperidae	Serpentes	Lepidosauria	0
Hypnale_hypnale	Viperidae	Serpentes	Lepidosauria	0
Macrovipera_lebetina	Viperidae	Serpentes	Lepidosauria	0
Ovophis_monticola	Viperidae	Serpentes	Lepidosauria	0
Porthidium_nasutum	Viperidae	Serpentes	Lepidosauria	0
Protobothrops_jerdonii	Viperidae	Serpentes	Lepidosauria	0
Trimeresurus_gramineus	Viperidae	Serpentes	Lepidosauria	0
Achalinus_rufescens	Xenodermatidae	Serpentes	Lepidosauria	0
Xenopeltis_unicolor	Xenopeltidae	Serpentes	Lepidosauria	0
Chelodina_longicollis	Chelidae	Pleurodira	Testudines	1
Pelomedusa_subrufa	Pelomedusidae	Pleurodira	Testudines	1
Podocnemis_expansa	Podocnemidae	Pleurodira	Testudines	1
Carettochelys_insculpta	Carretochelyidae	Cryptodira	Testudines	1
Chelonia_mydas	Cheloniidae	Cryptodira	Testudines	1
Chelydra_serpentina	Chelydridae	Cryptodira	Testudines	1
Dermatemys_mawii	Dermatemydidae	Cryptodira	Testudines	1
Dermochelys_coriacea	Dermochelyidae	Cryptodira	Testudines	1
Emydoidea_blandingii	Emydidae	Cryptodira	Testudines	1
Geoemyda_spengleri	Geoemydidae	Cryptodira	Testudines	1
Rhinoclemmys_funerea	Geoemydidae	Cryptodira	Testudines	1
Sternotherus_odoratus	Kinosternidae	Cryptodira	Testudines	1
Platysternon_megacephalum	Platysternidae	Cryptodira	Testudines	1
Gopherus_agassizii	Testudinidae	Cryptodira	Testudines	1
Testudo_kleinmanni	Testudinidae	Cryptodira	Testudines	1
Trionyx_triunguis	Trionychidae	Cryptodira	Testudines	0
Alligator_mississippiensis	Alligatoridae	Crocodilia	Crocodylia	1
Aix_sponsa	Anatidae	Anseriformes	Aves	1
Anas_platyrhynchos	Anatidae	Anseriformes	Aves	1
Anser_anser	Anatidae	Anseriformes	Aves	1
Aythya_affinis	Anatidae	Anseriformes	Aves	1
Clangula_hyemalis	Anatidae	Anseriformes	Aves	1
Cygnus_olor	Anatidae	Anseriformes	Aves	1
Dendrocygna_autumnalis	Anatidae	Anseriformes	Aves	1
Dendrocygna_bicolor	Anatidae	Anseriformes	Aves	1
Tadorna_ferruginea	Anatidae	Anseriformes	Aves	1
Chauna_torquata	Anhimidae	Anseriformes	Aves	1
Apus_apus	Apodidae	Apodiformes	Aves	1
Chaetura_pelagica	Apodidae	Apodiformes	Aves	1
Cypsiurus_parvus	Apodidae	Apodiformes	Aves	1
Streptoprocne_zonaris	Apodidae	Apodiformes	Aves	1
Tachymarptis_melba	Apodidae	Apodiformes	Aves	1
Aglaiocercus_coelestis	Trochilidae	Apodiformes	Aves	1
Amazilia_tobaci	Trochilidae	Apodiformes	Aves	1
Amazilia_yucatanensis	Trochilidae	Apodiformes	Aves	1
Archilochus_alexandri	Trochilidae	Apodiformes	Aves	1
Calypte_anna	Trochilidae	Apodiformes	Aves	1
Calypte_costae	Trochilidae	Apodiformes	Aves	1
Colibri_thalassinus	Trochilidae	Apodiformes	Aves	1
Cynanthus_latirostris	Trochilidae	Apodiformes	Aves	1
Ensifera_ensifera	Trochilidae	Apodiformes	Aves	1
Eugenes_fulgens	Trochilidae	Apodiformes	Aves	1
Eupetomena_macroura	Trochilidae	Apodiformes	Aves	1
Lampornis_amethystinus	Trochilidae	Apodiformes	Aves	1
Lampornis_clemenciae	Trochilidae	Apodiformes	Aves	1
Patagona_gigas	Trochilidae	Apodiformes	Aves	1
Phaethornis_longuemareus	Trochilidae	Apodiformes	Aves	1
Phaethornis_superciliosus	Trochilidae	Apodiformes	Aves	1
Selasphorus_rufus	Trochilidae	Apodiformes	Aves	1
Selasphorus_sasin	Trochilidae	Apodiformes	Aves	1
Stellula_calliope	Trochilidae	Apodiformes	Aves	1
Threnetes_ruckeri	Trochilidae	Apodiformes	Aves	1
Apteryx_australis	Apterygidae	Apterygiformses	Aves	1
Aegotheles_cristatus	Aegothelidae	Caprimulgiformes	Aves	1
Caprimulgus_vociferus	Caprimulgidae	Caprimulgiformes	Aves	1
Chordeiles_acutipennis	Caprimulgidae	Caprimulgiformes	Aves	1
Chordeiles_minor	Caprimulgidae	Caprimulgiformes	Aves	1
Nyctidromus_albicollis	Caprimulgidae	Caprimulgiformes	Aves	1
Phalaenoptilus_nuttallii	Caprimulgidae	Caprimulgiformes	Aves	1
Podargus_strigoides	Podargidae	Caprimulgiformes	Aves	1
Steatornis_caripensis	Steatornithidae	Caprimulgiformes	Aves	1
Casuarius_casuarius	Casuariidae	Casuariiformes	Aves	1
Aethia_pusilla	Alcidae	Charadriiformes	Aves	1
Synthliboramphus_hypoleucus	Alcidae	Charadriiformes	Aves	1
Burhinus_oedicnemus	Burhinidae	Charadriiformes	Aves	1
Charadrius_marginatus	Charadriidae	Charadriiformes	Aves	1
Eudromias_morinellus	Charadriidae	Charadriiformes	Aves	1
Vanellus_miles	Charadriidae	Charadriiformes	Aves	1
Dromas_ardeola	Dromadidae	Charadriiformes	Aves	1
Glareola_pratincola	Glareolidae	Charadriiformes	Aves	1
Jacana_jacana	Jacanidae	Charadriiformes	Aves	1
Anous_minutus	Laridae	Charadriiformes	Aves	1
Creagrus_furcatus	Laridae	Charadriiformes	Aves	1
Larus_canus	Laridae	Charadriiformes	Aves	1
Xema_sabini	Laridae	Charadriiformes	Aves	1
Pluvianus_aegyptius	Pluvianidae	Charadriiformes	Aves	1
Haematopus_bachmani	Recurvirostridae	Charadriiformes	Aves	1
Himantopus_himantopus	Recurvirostridae	Charadriiformes	Aves	1
Rynchops_niger	Rynchopidae	Charadriiformes	Aves	1
Actitis_macularius	Scolopacidae	Charadriiformes	Aves	1
Calidris_himantopus	Scolopacidae	Charadriiformes	Aves	1
Phalaropus_lobatus	Scolopacidae	Charadriiformes	Aves	1
Scolopax_minor	Scolopacidae	Charadriiformes	Aves	1
Sterna_caspia	Sternidae	Charadriiformes	Aves	1
Mycteria_americana	Ciconiidae	Ciconiiformes	Aves	1
Phoenicopterus_chilensis	Phoenicopteridae	Ciconiiformes	Aves	1
Colius_striatus	Coliidae	Coliiformes	Aves	1
Columba_guinea	Columbidae	Columbiformes	Aves	1
Columba_livia	Columbidae	Columbiformes	Aves	1
Drepanoptila_holosericea	Columbidae	Columbiformes	Aves	1
Geopelia_cuneata	Columbidae	Columbiformes	Aves	1
Oena_capensis	Columbidae	Columbiformes	Aves	1
Ptilinopus_magnificus	Columbidae	Columbiformes	Aves	1
Ptilinopus_superbus	Columbidae	Columbiformes	Aves	1
Stigmatopelia_senegalensis	Columbidae	Columbiformes	Aves	1
Streptopelia_capicola	Columbidae	Columbiformes	Aves	1
Streptopelia_decaocto	Columbidae	Columbiformes	Aves	1
Streptopelia_turtur	Columbidae	Columbiformes	Aves	1
Treron_vernans	Columbidae	Columbiformes	Aves	1
Treron_waalia	Columbidae	Columbiformes	Aves	1
Turtur_chalcospilos	Columbidae	Columbiformes	Aves	1
Zenaida_asiatica	Columbidae	Columbiformes	Aves	1
Pterocles_bicinctus	Pteroclididae	Columbiformes	Aves	1
Pterocles_namaqua	Pteroclididae	Columbiformes	Aves	1
Brachypteracias_leptosomus	Brachypteraciidae	Coraciiformes	Aves	1
Buceros_rhinoceros	Bucerotidae	Coraciiformes	Aves	1
Coracias_caudatus	Coraciidae	Coraciiformes	Aves	1
Merops_viridis	Meropidae	Coraciiformes	Aves	1
Momotus_momota	Momotidae	Coraciiformes	Aves	1
Upupa_epops	Upupidae	Coraciiformes	Aves	1
Coccyzus_americanus	Cuculidae	Cuculiformes	Aves	1
Chrysococcyx_cupreus	Cuculidae	Cuculiformes	Aves	1
Chrysococcyx_klaas	Cuculidae	Cuculiformes	Aves	1
Centropus_senegalensis	Cuculidae	Cuculiiformes	Aves	1
Coua_cristata	Cuculidae	Cuculiiformes	Aves	1
Crotophaga_ani	Cuculidae	Cuculiiformes	Aves	1
Cuculus_canorus	Cuculidae	Cuculiiformes	Aves	1
Guira_guira	Cuculidae	Cuculiiformes	Aves	1
Tauraco_macrorhynchus	Musophagidae	Cuculiiformes	Aves	1
Eurypyga_helias	Eurypygidae	Eurypygiformes	Aves	1
Accipiter_gentilis	Accipitridae	Falconiformes	Aves	1
Aquila_verreauxii	Accipitridae	Falconiformes	Aves	1
Buteo_brachyurus	Accipitridae	Falconiformes	Aves	1
Buteo_lagopus	Accipitridae	Falconiformes	Aves	1
Buteo_rufofuscus	Accipitridae	Falconiformes	Aves	1
Circaetus_gallicus	Accipitridae	Falconiformes	Aves	1
Circus_aeruginosus	Accipitridae	Falconiformes	Aves	1
Circus_cyaneus	Accipitridae	Falconiformes	Aves	1
Gyps_fulvus	Accipitridae	Falconiformes	Aves	1
Necrosyrtes_monachus	Accipitridae	Falconiformes	Aves	1
Pernis_apivorus	Accipitridae	Falconiformes	Aves	1
Polemaetus_bellicosus	Accipitridae	Falconiformes	Aves	1
Terathopius_ecaudatus	Accipitridae	Falconiformes	Aves	1
Cathartes_aura	Cathartidae	Falconiformes	Aves	1
Coragyps_atratus	Cathartidae	Falconiformes	Aves	1
Caracara_plancus	Falconidae	Falconiformes	Aves	1
Falco_chicquera	Falconidae	Falconiformes	Aves	1
Falco_columbarius	Falconidae	Falconiformes	Aves	1
Falco_concolor	Falconidae	Falconiformes	Aves	1
Falco_mexicanus	Falconidae	Falconiformes	Aves	1
Falco_naumanni	Falconidae	Falconiformes	Aves	1
Falco_peregrinus	Falconidae	Falconiformes	Aves	1
Falco_rufigularis	Falconidae	Falconiformes	Aves	1
Falco_rusticolus	Falconidae	Falconiformes	Aves	1
Falco_tinnunculus	Falconidae	Falconiformes	Aves	1
Herpetotheres_cachinnans	Falconidae	Falconiformes	Aves	1
Micrastur_semitorquatus	Falconidae	Falconiformes	Aves	1
Microhierax_erythrogenys	Falconidae	Falconiformes	Aves	1
Polihierax_semitorquatus	Falconidae	Falconiformes	Aves	1
Spiziapteryx_circumcincta	Falconidae	Falconiformes	Aves	1
Pandion_haliaetus	Pandionidae	Falconiformes	Aves	1
Sagittarius_serpentarius	Sagittariidae	Falconiformes	Aves	1
Nothocrax_urumutum	Cracidae	Galliformes	Aves	1
Ortalis_vetula	Cracidae	Galliformes	Aves	1
Alectura_lathami	Megapodiidae	Galliformes	Aves	1
Leipoa_ocellata	Megapodiidae	Galliformes	Aves	1
Acryllium_vulturinum	Numididae	Galliformes	Aves	1
Guttera_plumifera	Numididae	Galliformes	Aves	1
Colinus_virginianus	Odontophoridae	Galliformes	Aves	1
Opisthocomus_hoazin	Opisthocomidae	Galliformes	Aves	1
Afropavo_congensis	Phasianidae	Galliformes	Aves	1
Alectoris_barbara	Phasianidae	Galliformes	Aves	1
Bonasa_umbellus	Phasianidae	Galliformes	Aves	1
Centrocercus_urophasianus	Phasianidae	Galliformes	Aves	1
Coturnix_japonica	Phasianidae	Galliformes	Aves	1
Gallus_gallus	Phasianidae	Galliformes	Aves	1
Lagopus_lagopus	Phasianidae	Galliformes	Aves	1
Meleagris_gallopavo	Phasianidae	Galliformes	Aves	1
Perdix_perdix	Phasianidae	Galliformes	Aves	1
Phasianus_colchicus	Phasianidae	Galliformes	Aves	1
Tetrao_urogallus	Phasianidae	Galliformes	Aves	1
Gavia_immer	Gaviidae	Gaviiformes	Aves	1
Aramus_guarauna	Aramidae	Gruiformes	Aves	1
Cariama_cristata	Cariamidae	Gruiformes	Aves	1
Balearica_regulorum	Gruidae	Gruiformes	Aves	1
Grus_canadensis	Gruidae	Gruiformes	Aves	1
Mesitornis_unicolor	Mesitornithidae	Gruiformes	Aves	1
Monias_benschi	Mesitornithidae	Gruiformes	Aves	1
Psophia_leucoptera	Psophiidae	Gruiformes	Aves	1
Fulica_atra	Rallidae	Gruiformes	Aves	1
Rallus_elegans	Rallidae	Gruiformes	Aves	1
Rhynochetos_jubatus	Rhynochetidae	Gruiformes	Aves	1
Turnix_sylvaticus	Turnicidae	Gruiformes	Aves	1
Smicrornis_brevirostris	Acanthizidae	Passeriformes	Aves	1
Acrocephalus_arundinaceus	Acrocephalidae	Passeriformes	Aves	1
Acrocephalus_palustris	Acrocephalidae	Passeriformes	Aves	1
Acrocephalus_schoenobaenus	Acrocephalidae	Passeriformes	Aves	1
Acrocephalus_scirpaceus	Acrocephalidae	Passeriformes	Aves	1
Hippolais_icterina	Acrocephalidae	Passeriformes	Aves	1
Hippolais_polyglotta	Acrocephalidae	Passeriformes	Aves	1
Aegithalos_caudatus	Aegithalidae	Passeriformes	Aves	1
Aegithina_tiphia	Aegithinidae	Passeriformes	Aves	1
Alauda_arvensis	Alaudidae	Passeriformes	Aves	1
Calandrella_brachydactyla	Alaudidae	Passeriformes	Aves	1
Eremophila_alpestris	Alaudidae	Passeriformes	Aves	1
Lullula_arborea	Alaudidae	Passeriformes	Aves	1
Artamus_cyanopterus	Artamidae	Passeriformes	Aves	1
Artamus_leucorynchus	Artamidae	Passeriformes	Aves	1
Strepera_graculina	Artamidae	Passeriformes	Aves	1
Bombycilla_cedrorum	Bombycillidae	Passeriformes	Aves	1
Bombycilla_garrulus	Bombycillidae	Passeriformes	Aves	1
Bycanistes_brevis	Bucerotidae	Passeriformes	Aves	1
Buphagus_africanus	Buphagidae	Passeriformes	Aves	1
Calcarius_lapponicus	Calcariidae	Passeriformes	Aves	1
Calcarius_ornatus	Calcariidae	Passeriformes	Aves	1
Plectrophenax_nivalis	Calcariidae	Passeriformes	Aves	1
Philesturnus_carunculatus	Callaeidae	Passeriformes	Aves	1
Coracina_lineata	Campephagidae	Passeriformes	Aves	1
Coracina_novaehollandiae	Campephagidae	Passeriformes	Aves	1
Lalage_leucomela	Campephagidae	Passeriformes	Aves	1
Pericrocotus_ethologus	Campephagidae	Passeriformes	Aves	1
Cardinalis_cardinalis	Cardinalidae	Passeriformes	Aves	1
Passerina_caerulea	Cardinalidae	Passeriformes	Aves	1
Passerina_ciris	Cardinalidae	Passeriformes	Aves	1
Passerina_cyanea	Cardinalidae	Passeriformes	Aves	1
Pheucticus_ludovicianus	Cardinalidae	Passeriformes	Aves	1
Piranga_olivacea	Cardinalidae	Passeriformes	Aves	1
Piranga_rubra	Cardinalidae	Passeriformes	Aves	1
Certhia_brachydactyla	Certhidae	Passeriformes	Aves	1
Certhia_americana	Certhiidae	Passeriformes	Aves	1
Certhia_familiaris	Certhiidae	Passeriformes	Aves	1
Chloropsis_cochinchinensis	Chloropseidae	Passeriformes	Aves	1
Cinclus_cinclus	Cinclidae	Passeriformes	Aves	1
Climacteris_picumnus	Climacteridae	Passeriformes	Aves	1
Cormobates_leucophaea	Climacteridae	Passeriformes	Aves	1
Conopophaga_ardesiaca	Conopophagidae	Passeriformes	Aves	1
Corcorax_melanorhamphos	Corcoracidae	Passeriformes	Aves	1
Struthidea_cinerea	Corcoracidae	Passeriformes	Aves	1
Corvus_albus	Corvidae	Passeriformes	Aves	1
Corvus_corax	Corvidae	Passeriformes	Aves	1
Corvus_corone	Corvidae	Passeriformes	Aves	1
Corvus_coronoides	Corvidae	Passeriformes	Aves	1
Corvus_orru	Corvidae	Passeriformes	Aves	1
Cyanocitta_cristata	Corvidae	Passeriformes	Aves	1
Ptilostomus_afer	Corvidae	Passeriformes	Aves	1
Doliornis_sclateri	Cotingidae	Passeriformes	Aves	1
Rupicola_rupicola	Cotingidae	Passeriformes	Aves	1
Gymnorhina_tibicen	Cracticidae	Passeriformes	Aves	1
Dicaeum_aeneum	Dicaeidae	Passeriformes	Aves	1
Dicrurus_adsimilis	Dicruridae	Passeriformes	Aves	1
Dicrurus_hottentottus	Dicruridae	Passeriformes	Aves	1
Dicrurus_macrocercus	Dicruridae	Passeriformes	Aves	1
Ammodramus_bairdii	Emberizidae	Passeriformes	Aves	1
Ammodramus_caudacutus	Emberizidae	Passeriformes	Aves	1
Ammodramus_maritimus	Emberizidae	Passeriformes	Aves	1
Ammodramus_nelsoni	Emberizidae	Passeriformes	Aves	1
Ammodramus_savannarum	Emberizidae	Passeriformes	Aves	1
Calamospiza_melanocorys	Emberizidae	Passeriformes	Aves	1
Chondestes_grammacus	Emberizidae	Passeriformes	Aves	1
Emberiza_citrinella	Emberizidae	Passeriformes	Aves	1
Emberiza_hortulana	Emberizidae	Passeriformes	Aves	1
Emberiza_rustica	Emberizidae	Passeriformes	Aves	1
Emberiza_schoeniclus	Emberizidae	Passeriformes	Aves	1
Emberiza_striolata	Emberizidae	Passeriformes	Aves	1
Junco_hyemalis	Emberizidae	Passeriformes	Aves	1
Melospiza_georgiana	Emberizidae	Passeriformes	Aves	1
Melospiza_lincolnii	Emberizidae	Passeriformes	Aves	1
Melospiza_melodia	Emberizidae	Passeriformes	Aves	1
Miliaria_calandra	Emberizidae	Passeriformes	Aves	1
Passerculus_sandwichensis	Emberizidae	Passeriformes	Aves	1
Passerella_iliaca	Emberizidae	Passeriformes	Aves	1
Pipilo_chlorurus	Emberizidae	Passeriformes	Aves	1
Pooecetes_gramineus	Emberizidae	Passeriformes	Aves	1
Spiza_americana	Emberizidae	Passeriformes	Aves	1
Spizella_arborea	Emberizidae	Passeriformes	Aves	1
Spizella_breweri	Emberizidae	Passeriformes	Aves	1
Spizella_pallida	Emberizidae	Passeriformes	Aves	1
Spizella_passerina	Emberizidae	Passeriformes	Aves	1
Spizella_pusilla	Emberizidae	Passeriformes	Aves	1
Zonotrichia_albicollis	Emberizidae	Passeriformes	Aves	1
Zonotrichia_leucophrys	Emberizidae	Passeriformes	Aves	1
Zonotrichia_querula	Emberizidae	Passeriformes	Aves	1
Cryptospiza_reichenovii	Estrildidae	Passeriformes	Aves	1
Estrilda_troglodytes	Estrildidae	Passeriformes	Aves	1
Lonchura_striata	Estrildidae	Passeriformes	Aves	1
Taeniopygia_guttata	Estrildidae	Passeriformes	Aves	1
Uraeginthus_bengalus	Estrildidae	Passeriformes	Aves	1
Psarisomus_dalhousiae	Eurylaimidae	Passeriformes	Aves	1
Smithornis_rufolateralis	Eurylaimidae	Passeriformes	Aves	1
Formicarius_colma	Formicariidae	Passeriformes	Aves	1
Carduelis_chloris	Fringillidae	Passeriformes	Aves	1
Carduelis_flammea	Fringillidae	Passeriformes	Aves	1
Carduelis_spinus	Fringillidae	Passeriformes	Aves	1
Carduelis_tristis	Fringillidae	Passeriformes	Aves	1
Carpodacus_erythrinus	Fringillidae	Passeriformes	Aves	1
Coccothraustes_coccothraustes	Fringillidae	Passeriformes	Aves	1
Fringilla_coelebs	Fringillidae	Passeriformes	Aves	1
Fringilla_montifringilla	Fringillidae	Passeriformes	Aves	1
Loxia_curvirostra	Fringillidae	Passeriformes	Aves	1
Pyrrhula_pyrrhula	Fringillidae	Passeriformes	Aves	1
Serinus_flaviventris	Fringillidae	Passeriformes	Aves	1
Serinus_mozambicus	Fringillidae	Passeriformes	Aves	1
Serinus_serinus	Fringillidae	Passeriformes	Aves	1
Dendrexetastes_rufigula	Furnariidae	Passeriformes	Aves	1
Dendroplex_picus	Furnariidae	Passeriformes	Aves	1
Furnarius_rufus	Furnariidae	Passeriformes	Aves	1
Gyalophylax_hellmayri	Furnariidae	Passeriformes	Aves	1
Synallaxis_azarae	Furnariidae	Passeriformes	Aves	1
Xiphocolaptes_albicollis	Furnariidae	Passeriformes	Aves	1
Grallaria_varia	Grallariidae	Passeriformes	Aves	1
Hirundo_rustica	Hirundinidae	Passeriformes	Aves	1
Petrochelidon_fulva	Hirundinidae	Passeriformes	Aves	1
Petrochelidon_pyrrhonota	Hirundinidae	Passeriformes	Aves	1
Tachycineta_thalassina	Hirundinidae	Passeriformes	Aves	1
Agelaius_phoeniceus	Icteridae	Passeriformes	Aves	1
Dolichonyx_oryzivorus	Icteridae	Passeriformes	Aves	1
Icterus_galbula	Icteridae	Passeriformes	Aves	1
Icterus_gularis	Icteridae	Passeriformes	Aves	1
Icterus_parisorum	Icteridae	Passeriformes	Aves	1
Psarocolius_montezuma	Icteridae	Passeriformes	Aves	1
Sturnella_magna	Icteridae	Passeriformes	Aves	1
Sturnella_neglecta	Icteridae	Passeriformes	Aves	1
Corvinella_corvina	Laniidae	Passeriformes	Aves	1
Lanius_collurio	Laniidae	Passeriformes	Aves	1
Lanius_excubitor	Laniidae	Passeriformes	Aves	1
Lanius_excubitoroides	Laniidae	Passeriformes	Aves	1
Lanius_senator	Laniidae	Passeriformes	Aves	1
Garrulax_milleti	Leiothrichidae	Passeriformes	Aves	1
Tchagra_minutus	Malaconotidae	Passeriformes	Aves	1
Malurus_melanocephalus	Maluridae	Passeriformes	Aves	1
Melanocharis_nigra	Melanocharitidae	Passeriformes	Aves	1
Melanopareia_maximiliani	Melanopareiidae	Passeriformes	Aves	1
Epthianura_tricolor	Meliphagidae	Passeriformes	Aves	1
Manorina_melanocephala	Meliphagidae	Passeriformes	Aves	1
Melithreptus_lunatus	Meliphagidae	Passeriformes	Aves	1
Menura_novaehollandiae	Menuridae	Passeriformes	Aves	1
Mimus_patagonicus	Mimidae	Passeriformes	Aves	1
Mimus_polyglottos	Mimidae	Passeriformes	Aves	1
Oreoscoptes_montanus	Mimidae	Passeriformes	Aves	1
Toxostoma_curvirostre	Mimidae	Passeriformes	Aves	1
Toxostoma_redivivum	Mimidae	Passeriformes	Aves	1
Chasiempis_sandwichensis	Monarchidae	Passeriformes	Aves	1
Grallina_cyanoleuca	Monarchidae	Passeriformes	Aves	1
Terpsiphone_viridis	Monarchidae	Passeriformes	Aves	1
Anthus_pratensis	Motacillidae	Passeriformes	Aves	1
Anthus_rubescens	Motacillidae	Passeriformes	Aves	1
Motacilla_alba	Motacillidae	Passeriformes	Aves	1
Motacilla_cinerea	Motacillidae	Passeriformes	Aves	1
Motacilla_flava	Motacillidae	Passeriformes	Aves	1
Cercomela_fusca	Muscicapidae	Passeriformes	Aves	1
Dumetella_carolinensis	Muscicapidae	Passeriformes	Aves	1
Erithacus_rubecula	Muscicapidae	Passeriformes	Aves	1
Ficedula_hypoleuca	Muscicapidae	Passeriformes	Aves	1
Ficedula_parva	Muscicapidae	Passeriformes	Aves	1
Luscinia_megarhynchos	Muscicapidae	Passeriformes	Aves	1
Luscinia_svecica	Muscicapidae	Passeriformes	Aves	1
Muscicapa_ferruginea	Muscicapidae	Passeriformes	Aves	1
Muscicapa_striata	Muscicapidae	Passeriformes	Aves	1
Oenanthe_oenanthe	Muscicapidae	Passeriformes	Aves	1
Phoenicurus_phoenicurus	Muscicapidae	Passeriformes	Aves	1
Rhyacornis_fuliginosa	Muscicapidae	Passeriformes	Aves	1
Anthreptes_fraseri	Nectariniidae	Passeriformes	Aves	1
Nectarinia_afra	Nectariniidae	Passeriformes	Aves	1
Nectarinia_olivacea	Nectariniidae	Passeriformes	Aves	1
Daphoenositta_chrysoptera	Neosittidae	Passeriformes	Aves	1
Oriolus_auratus	Oriolidae	Passeriformes	Aves	1
Oriolus_larvatus	Oriolidae	Passeriformes	Aves	1
Oriolus_xanthonotus	Oriolidae	Passeriformes	Aves	1
Sphecotheres_viridis	Oriolidae	Passeriformes	Aves	1
Melampitta_gigantea	Orthonychidae	Passeriformes	Aves	1
Melampitta_lugubris	Orthonychidae	Passeriformes	Aves	1
Orthonyx_spaldingii	Orthonychidae	Passeriformes	Aves	1
Orthonyx_temminckii	Orthonychidae	Passeriformes	Aves	1
Colluricincla_harmonica	Pachycephalidae	Passeriformes	Aves	1
Falcunculus_frontatus	Pachycephalidae	Passeriformes	Aves	1
Oreoica_gutturalis	Pachycephalidae	Passeriformes	Aves	1
Pachycephala_rufiventris	Pachycephalidae	Passeriformes	Aves	1
Paradisaea_raggiana	Paradisaeidae	Passeriformes	Aves	1
Acanthiza_reguloides	Pardalotidae	Passeriformes	Aves	1
Pardalotus_punctatus	Pardalotidae	Passeriformes	Aves	1
Pardalotus_striatus	Pardalotidae	Passeriformes	Aves	1
Baeolophus_inornatus	Paridae	Passeriformes	Aves	1
Baeolophus_wollweberi	Paridae	Passeriformes	Aves	1
Parus_ater	Paridae	Passeriformes	Aves	1
Parus_atricapillus	Paridae	Passeriformes	Aves	1
Parus_carolinensis	Paridae	Passeriformes	Aves	1
Parus_major	Paridae	Passeriformes	Aves	1
Dendroica_coronata	Parulidae	Passeriformes	Aves	1
Dendroica_magnolia	Parulidae	Passeriformes	Aves	1
Dendroica_pensylvanica	Parulidae	Passeriformes	Aves	1
Dendroica_petechia	Parulidae	Passeriformes	Aves	1
Geothlypis_trichas	Parulidae	Passeriformes	Aves	1
Icteria_virens	Parulidae	Passeriformes	Aves	1
Mniotilta_varia	Parulidae	Passeriformes	Aves	1
Myioborus_pictus	Parulidae	Passeriformes	Aves	1
Parula_americana	Parulidae	Passeriformes	Aves	1
Seiurus_noveboracensis	Parulidae	Passeriformes	Aves	1
Setophaga_ruticilla	Parulidae	Passeriformes	Aves	1
Vermivora_peregrina	Parulidae	Passeriformes	Aves	1
Vermivora_ruficapilla	Parulidae	Passeriformes	Aves	1
Passer_domesticus	Passeridae	Passeriformes	Aves	1
Passer_griseus	Passeridae	Passeriformes	Aves	1
Passer_montanus	Passeridae	Passeriformes	Aves	1
Petronia_petronia	Passeridae	Passeriformes	Aves	1
Eopsaltria_australis	Petroicidae	Passeriformes	Aves	1
Melanodryas_cucullata	Petroicidae	Passeriformes	Aves	1
Philepitta_castanea	Philepittidae	Passeriformes	Aves	1
Phylloscopus_borealis	Phylloscopidae	Passeriformes	Aves	1
Phylloscopus_collybita	Phylloscopidae	Passeriformes	Aves	1
Phylloscopus_schwarzi	Phylloscopidae	Passeriformes	Aves	1
Phylloscopus_sibilatrix	Phylloscopidae	Passeriformes	Aves	1
Phylloscopus_trochilus	Phylloscopidae	Passeriformes	Aves	1
Picathartes_oreas	Picathartidae	Passeriformes	Aves	1
Lepidothrix_coronata	Pipridae	Passeriformes	Aves	1
Pitta_sordida	Pittidae	Passeriformes	Aves	1
Bubalornis_albirostris	Ploceidae	Passeriformes	Aves	1
Euplectes_progne	Ploceidae	Passeriformes	Aves	1
Ploceus_cucullatus	Ploceidae	Passeriformes	Aves	1
Polioptila_caerulea	Polioptilidae	Passeriformes	Aves	1
Pomatostomus_halli	Pomatostomidae	Passeriformes	Aves	1
Pomatostomus_isidorei	Pomatostomidae	Passeriformes	Aves	1
Prionops_plumatus	Prionopidae	Passeriformes	Aves	1
Modulatrix_stictigula	Promeropidae	Passeriformes	Aves	1
Promerops_cafer	Promeropidae	Passeriformes	Aves	1
Prunella_collaris	Prunellidae	Passeriformes	Aves	1
Phainopepla_nitens	Ptilogonatidae	Passeriformes	Aves	1
Ailuroedus_melanotis	Ptilonorhynchidae	Passeriformes	Aves	1
Pycnonotus_barbatus	Pycnonotidae	Passeriformes	Aves	1
Regulus_calendula	Regulidae	Passeriformes	Aves	1
Regulus_regulus	Regulidae	Passeriformes	Aves	1
Regulus_satrapa	Regulidae	Passeriformes	Aves	1
Anthoscopus_minutus	Remizidae	Passeriformes	Aves	1
Remiz_pendulinus	Remizidae	Passeriformes	Aves	1
Pteroptochos_tarnii	Rhinocryptidae	Passeriformes	Aves	1
Scytalopus_magellanicus	Rhinocryptidae	Passeriformes	Aves	1
Rhipidura_fuliginosa	Rhipiduridae	Passeriformes	Aves	1
Sitta_canadensis	Sittidae	Passeriformes	Aves	1
Elminia_nigromitrata	Stenostiridae	Passeriformes	Aves	1
Acridotheres_tristis	Sturnidae	Passeriformes	Aves	1
Lamprotornis_purpuroptera	Sturnidae	Passeriformes	Aves	1
Onychognathus_fulgidus	Sturnidae	Passeriformes	Aves	1
Poeoptera_lugubris	Sturnidae	Passeriformes	Aves	1
Sturnus_vulgaris	Sturnidae	Passeriformes	Aves	1
Sylvia_cantillans	Sylviidae	Passeriformes	Aves	1
Sylvia_communis	Sylviidae	Passeriformes	Aves	1
Sylvia_curruca	Sylviidae	Passeriformes	Aves	1
Sylvia_nana	Sylviidae	Passeriformes	Aves	1
Sylvia_nisoria	Sylviidae	Passeriformes	Aves	1
Cercomacra_cinerascens	Thamnophilidae	Passeriformes	Aves	1
Thamnophilus_nigrocinereus	Thamnophilidae	Passeriformes	Aves	1
Tiaris_canorus	Thraupidae	Passeriformes	Aves	1
Erpornis_zantholeuca	Timaliidae	Passeriformes	Aves	1
Turdoides_plebejus	Timaliidae	Passeriformes	Aves	1
Tityra_semifasciata	Tityridae	Passeriformes	Aves	1
Cistothorus_palustris	Troglodytidae	Passeriformes	Aves	1
Cistothorus_platensis	Troglodytidae	Passeriformes	Aves	1
Troglodytes_aedon	Troglodytidae	Passeriformes	Aves	1
Troglodytes_troglodytes	Troglodytidae	Passeriformes	Aves	1
Catharus_bicknelli	Turdidae	Passeriformes	Aves	1
Catharus_fuscescens	Turdidae	Passeriformes	Aves	1
Catharus_guttatus	Turdidae	Passeriformes	Aves	1
Catharus_minimus	Turdidae	Passeriformes	Aves	1
Catharus_ustulatus	Turdidae	Passeriformes	Aves	1
Hylocichla_mustelina	Turdidae	Passeriformes	Aves	1
Turdus_merula	Turdidae	Passeriformes	Aves	1
Turdus_migratorius	Turdidae	Passeriformes	Aves	1
Turdus_philomelos	Turdidae	Passeriformes	Aves	1
Contopus_cooperi	Tyrannidae	Passeriformes	Aves	1
Contopus_sordidulus	Tyrannidae	Passeriformes	Aves	1
Contopus_virens	Tyrannidae	Passeriformes	Aves	1
Empidonax_minimus	Tyrannidae	Passeriformes	Aves	1
Empidonax_traillii	Tyrannidae	Passeriformes	Aves	1
Mecocerculus_leucophrys	Tyrannidae	Passeriformes	Aves	1
Mionectes_macconnelli	Tyrannidae	Passeriformes	Aves	1
Myiodynastes_maculatus	Tyrannidae	Passeriformes	Aves	1
Myiornis_ecaudatus	Tyrannidae	Passeriformes	Aves	1
Pitangus_sulphuratus	Tyrannidae	Passeriformes	Aves	1
Pseudocolopteryx_acutipennis	Tyrannidae	Passeriformes	Aves	1
Pyrocephalus_rubinus	Tyrannidae	Passeriformes	Aves	1
Tachuris_rubrigastra	Tyrannidae	Passeriformes	Aves	1
Tyrannus_dominicensis	Tyrannidae	Passeriformes	Aves	1
Tyrannus_forficatus	Tyrannidae	Passeriformes	Aves	1
Tyrannus_tyrannus	Tyrannidae	Passeriformes	Aves	1
Vanga_curvirostris	Vangidae	Passeriformes	Aves	1
Vidua_macroura	Viduidae	Passeriformes	Aves	1
Vidua_paradisaea	Viduidae	Passeriformes	Aves	1
Vireo_griseus	Vireonidae	Passeriformes	Aves	1
Vireo_olivaceus	Vireonidae	Passeriformes	Aves	1
Vireo_philadelphicus	Vireonidae	Passeriformes	Aves	1
Zosterops_abyssinicus	Zosteropidae	Passeriformes	Aves	1
Zosterops_senegalensis	Zosteropidae	Passeriformes	Aves	1
Anhinga_anhinga	Anhingidae	Pelecaniformes	Aves	1
Ardea_herodias	Ardeidae	Pelecaniformes	Aves	1
Balaeniceps_rex	Balaenicipitidae	Pelecaniformes	Aves	1
Pelecanus_occidentalis	Pelecanidae	Pelecaniformes	Aves	1
Phaethon_rubricauda	Phaethontidae	Pelecaniformes	Aves	1
Scopus_umbretta	Scopidae	Pelecaniformes	Aves	1
Fregata_magnificens	Sulidae	Pelecaniformes	Aves	1
Phoenicopterus_ruber	Phoenicopteridae	Phoenicopteriformes	Aves	1
Bucorvus_cafer	Bucerotidae	Piciformes	Aves	1
Tockus_erythrorhynchus	Bucerotidae	Piciformes	Aves	1
Baeopogon_indicator	Indicatoridae	Piciformes	Aves	1
Indicator_minor	Indicatoridae	Piciformes	Aves	1
Trachyphonus_darnaudii	Lybiidae	Piciformes	Aves	1
Tricholaema_diademata	Lybiidae	Piciformes	Aves	1
Megalaima_virens	Megalaimidae	Piciformes	Aves	1
Dendrocopos_leucotos	Picidae	Piciformes	Aves	1
Dendrocopos_major	Picidae	Piciformes	Aves	1
Dendrocopos_medius	Picidae	Piciformes	Aves	1
Dendropicos_fuscescens	Picidae	Piciformes	Aves	1
Dryocopus_martius	Picidae	Piciformes	Aves	1
Geocolaptes_olivaceus	Picidae	Piciformes	Aves	1
Jynx_torquilla	Picidae	Piciformes	Aves	1
Melanerpes_erythrocephalus	Picidae	Piciformes	Aves	1
Melanerpes_uropygialis	Picidae	Piciformes	Aves	1
Nesoctites_micromegas	Picidae	Piciformes	Aves	1
Picoides_tridactylus	Picidae	Piciformes	Aves	1
Sphyrapicus_nuchalis	Picidae	Piciformes	Aves	1
Sphyrapicus_ruber	Picidae	Piciformes	Aves	1
Sphyrapicus_varius	Picidae	Piciformes	Aves	1
Andigena_laminirostris	Ramphastidae	Piciformes	Aves	1
Aulacorhynchus_prasinus	Ramphastidae	Piciformes	Aves	1
Ramphastos_sulfuratus	Ramphastidae	Piciformes	Aves	1
Aechmophorus_occidentalis	Podicipedidae	Podicipediformes	Aves	1
Podilymbus_podiceps	Podicipedidae	Podicipediformes	Aves	1
Phoebastria_nigripes	Diomedeidae	Procellariformes	Aves	1
Hydrobates_pelagicus	Hydrobatidae	Procellariformes	Aves	1
Oceanodroma_castro	Hydrobatidae	Procellariformes	Aves	1
Pelagodroma_marina	Hydrobatidae	Procellariformes	Aves	1
Pelecanoides_urinatrix	Pelecanoididae	Procellariformes	Aves	1
Fulmarus_glacialis	Procellariidae	Procellariformes	Aves	1
Pterodroma_hypoleuca	Procellariidae	Procellariformes	Aves	1
Pterodroma_sandwichensis	Procellariidae	Procellariformes	Aves	1
Puffinus_griseus	Procellariidae	Procellariformes	Aves	1
Cacatua_galerita	Cacatuidae	Psittaciformes	Aves	1
Cacatua_sulphurea	Cacatuidae	Psittaciformes	Aves	1
Nymphicus_hollandicus	Cacatuidae	Psittaciformes	Aves	1
Nestor_notabilis	Nestoridae	Psittaciformes	Aves	1
Agapornis_lilianae	Psittacidae	Psittaciformes	Aves	1
Agapornis_taranta	Psittacidae	Psittaciformes	Aves	1
Anodorhynchus_hyacinthinus	Psittacidae	Psittaciformes	Aves	1
Anodorhynchus_leari	Psittacidae	Psittaciformes	Aves	1
Ara_chloropterus	Psittacidae	Psittaciformes	Aves	1
Bolborhynchus_lineola	Psittacidae	Psittaciformes	Aves	1
Corythaeola_cristata	Psittacidae	Psittaciformes	Aves	1
Poicephalus_robustus	Psittacidae	Psittaciformes	Aves	1
Psittacus_erithacus	Psittacidae	Psittaciformes	Aves	1
Agapornis_roseicollis	Psittaculidae	Psittaciformes	Aves	1
Eos_squamata	Psittaculidae	Psittaciformes	Aves	1
Loriculus_stigmatus	Psittaculidae	Psittaciformes	Aves	1
Melopsittacus_undulatus	Psittaculidae	Psittaciformes	Aves	1
Pezoporus_occidentalis	Psittaculidae	Psittaciformes	Aves	1
Trichoglossus_chlorolepidotus	Psittaculidae	Psittaciformes	Aves	1
Trichoglossus_haematodus	Psittaculidae	Psittaciformes	Aves	1
Coracopsis_vasa	Psittrichasiidae	Psittaciformes	Aves	1
Rhea_americana	Rheidae	Rheiformes	Aves	1
Spheniscus_humboldti	Spheniscidae	Sphenisciformes	Aves	1
Aegolius_acadicus	Strigidae	Strigiformes	Aves	1
Asio_otus	Strigidae	Strigiformes	Aves	1
Bubo_bubo	Strigidae	Strigiformes	Aves	1
Glaucidium_brasilianum	Strigidae	Strigiformes	Aves	1
Glaucidium_capense	Strigidae	Strigiformes	Aves	1
Ketupa_zeylonensis	Strigidae	Strigiformes	Aves	1
Megascops_asio	Strigidae	Strigiformes	Aves	1
Megascops_trichopsis	Strigidae	Strigiformes	Aves	1
Otus_flammeolus	Strigidae	Strigiformes	Aves	1
Otus_scops	Strigidae	Strigiformes	Aves	1
Strix_aluco	Strigidae	Strigiformes	Aves	1
Surnia_ulula	Strigidae	Strigiformes	Aves	1
Tyto_alba	Tytonidae	Strigiformes	Aves	1
Crypturellus_soui	Tinamidae	Tinamiformes	Aves	1
Crypturellus_variegatus	Tinamidae	Tinamiformes	Aves	1
Tinamus_major	Tinamidae	Tinamiformes	Aves	1
Apaloderma_narina	Trogonidae	Trogoniformes	Aves	1
Trogon_elegans	Trogonidae	Trogoniformes	Aves	1
Trogon_personatus	Trogonidae	Trogoniformes	Aves	1
Lepidosiren_paradoxa	Lepidosirenidae	Dipnoi	Sarcopteriigyi	1
