# Supplementary material for: Common evolutionary origin of acoustic communication in choanate vertebrates
Source: Nat Commun. 2022 Oct 25;13:6089. doi: 10.1038/s41467-022-33741-8 (PMC9596459; doi:10.1038/s41467-022-33741-8)
Supplement: Supplementary file 9 — Supplementary Code 1 [file 41467_2022_33741_MOESM9_ESM.zip › Supplementary matrial/Jorgewich_Cohen_et_al_acoustic_communication.R]

#1.Ancestral state reconstruction - vertebrates
setwd("C:/Users/Gabri/OneDrive/Projetos2020/PhD/Acoustic communication/Work files/Supplementary matrial")
#################DATA ENTRY#####################################################################

tree <- read.tree("NovaDipnoi.txt") ##########reading tree
plot(tree, cex = 0.2)

z<-read.table("data3.txt", header = T, row.names=1) ####reading data
head(z)

name.check(tree,z) ####Checking if tree and data match

################################################################################################

x<-as.array(z$State)
head(x)
class(x)
rownames(x) <- rownames(z)
x

plotTree(tree,type="fan",fsize=0.3,ftype="i")


## estimate ancestral states under a ER model
fitER<-ace(x,tree,model="ER",type="discrete")
fitER
round(fitER$lik.anc,3)

plotTree(tree,type="fan",fsize=0.2,ftype="i")

cols<-setNames(c("White","Black"), c("Acoustic absent", "Acoustic present"))


nodelabels(node=1:tree$Nnode+Ntip(tree), pie=fitER$lik.anc,piecol=cols,cex=0.1) #node labels with posterior probabilities

add.simmap.legend(colors=cols,prompt=FALSE,x=0.9*par()$usr[1], y=-max(nodeHeights(tree)),fsize=0.8) #legend


#################################################################################################3

#2.Ancestral state reconstruction - Turtles

#A. Maximum likelihood

phyloPereira <- read.tree('https://ars.els-cdn.com/content/image/1-s2.0-S1055790316304316-mmc2.nwk')#complete phylogeny with branch lengths in MYa
plotTree(phyloPereira, fsize=0.9)
turt<-read.table("Recturt.txt", header = T,row.names=1)
head(turt)

name.check(phyloPereira,turt)###############

#Prune Tree
species<- turt$Species
cut<-name.check(phyloPereira,turt)
cut2<-as.vector(cut$tree_not_data)
pruned.tree<- drop.tip(phyloPereira, cut2, trim.internal = TRUE, subtree = FALSE,
                       root.edge = 0)

name.check(pruned.tree,turt)
plotTree(pruned.tree, fsize=0.9)

#################################################################################################################
sounds <- as.array(turt$Acoustics)
rownames(sounds) <- rownames(turt)

## estimate ancestral states under a ER model
fitER<-ace(sounds,pruned.tree,model="ER",type="discrete")
fitER
round(fitER$lik.anc,3)


plotTree(pruned.tree,fsize=0.9,ftype="i")

cols<-setNames(c("White","Black"), c("Acoustic absent", "Acoustic present"))


nodelabels(node=1:pruned.tree$Nnode+Ntip(pruned.tree), pie=fitER$lik.anc,piecol=cols,cex=0.2) #node labels with posterior probabilities

#tiplabels(pie=to.matrix(x,sort(unique(x))),piecol=cols,cex=0.1)#add tiplables (bolas coloridas nas pontas)

add.simmap.legend(colors=cols,prompt=FALSE,x=0.9*par()$usr[1], y=-max(nodeHeights(pruned.tree)),fsize=0.7) #legend

# add a legend
legend("bottomleft", c("No_data", "Acoustics_present"), fill=c("white", "black"))


#B.Maximum parcimony

library("ape")

unrooted_tree <- unroot(pruned.tree)

(o <- MPR(sounds, unrooted_tree, "Gallus_gallus"))

plotTree(pruned.tree,fsize=0.8,ftype="i")

nodelabels(paste0("[", o[1,], ",", o[, 2], "]"))
