# Supplementary material for: Common evolutionary origin of acoustic communication in choanate vertebrates
Source: Nat Commun. 2022 Oct 25;13:6089. doi: 10.1038/s41467-022-33741-8 (PMC9596459; doi:10.1038/s41467-022-33741-8)
Supplement: Supplementary file 9 — Supplementary Code 1 [file 41467_2022_33741_MOESM9_ESM.zip › Supplementary matrial/NovaDipnoi.txt]

	tree tree_1 = [&R] (Lepidosiren_paradoxa:407.000,(((((Siphonops_annulatus:68.087,Dermophis_mexicanus:68.087):17.7533,Boulengerula_taitana:85.8403):3.2374,Scolecomorphus_vittatus:89 .0777):180.0826,((((((Heleophryne_purcelli:151.9891,(((((Platyplectrum_spenceri:60.7449,((Limnodynastes_salmini:36.7926,(Limnodynastes_tasmaniensis:14.9116,Limnodynastes_peronii:14.9116):21.881):16.5087,Adelotus_brevis:53.3013):7.4436):3.4128,Notaden_melanoscaphus:64.1577):41.2454,(Rheobatrachus_silus:100.1158,(Taudactylus_acutirostris:75.0384,(((Paracrinia_haswelli:37.991,Assa_darlingtoni:37.991):13.8607,Crinia_signifera:51.8517):4.4833,(Myobatrachus_gouldii:33.5883,Pseudophryne_coriacea:33.5883):22.7467):18.7034):25.0774):5.2873):29.047,(((Flectonotus_pygmaeus:67.7438,((Gastrotheca_cornuta:42.2459,Gastrotheca_marsupiata:42.2459):22.9407,Hemiphractus_scutatus:65.1866):2.5572):5.4426,((((((Hypsiboas_cinerascens:37.9695,(((Hypsiboas_fasciatus:20.9079,(Hypsiboas_albopunctatus:13.4012,Hypsiboas_lanciformis:13.4012):7.5067):13.3314,(Hypsiboas_albomarginatus:22.572,Hypsiboas_rosenbergi:22.572):11.6673):2.4375,(Hypsiboas_boans:15.0381,Hypsiboas_geographicus:15.0381):21.6387):1.2927):2.0925,((Aplastodiscus_perviridis:14.4272,Aplastodiscus_leucopygius:14.4272):14.2836,Aplastodiscus_arildae:28.7108):11.3512):4.3439,Bokermannohyla_circumdata:44.4059):22.4142,(((Scinax_catharinae:47.2083,((Scinax_acuminatus:27.5676,(Scinax_garbei:20.5923,Scinax_boulengeri:20.5923):6.9753):8.7643,((Scinax_cruentommus:24.3981,(Scinax_fuscovarius:20.2012,(Scinax_nasicus:14.1929,Scinax_ruber:14.1929):6.0083):4.1969):3.7825,(Scinax_elaeochroa:24.926,Scinax_squalirostris:24.926):3.2546):8.1513):10.8764):14.8697,(Sphaenorhynchus_dorisae:18.8905,Sphaenorhynchus_lacteus:18.8905):43.1875):3.3003,(((Scarthyla_goinorum:44.4915,(Pseudis_paradoxa:24.7814,Pseudis_minuta:24.7814):19.7101):15.1401,(Dendropsophus_marmoratus:35.7487,((Dendropsophus_koechlini:20.9452,(Dendropsophus_brevifrons:18.1297,Dendropsophus_parviceps:18.1297):2.8155):12.7732,((Dendropsophus_leali:20.3054,Dendropsophus_rhodopeplus:20.3054):10.8138,(Dendropsophus_anceps:29.0054,(Dendropsophus_ebraccatus:19.5494,(Dendropsophus_sarayacuensis:17.8433,(Dendropsophus_leucophyllatus:9.5584,Dendropsophus_triangulum:9.5584):8.2849):1.7061):9.456):2.1138):2.5992):2.0303):23.8829):4.4132,(((Corythomantis_greeningi:38.481,((Trachycephalus_venulosus:8.7457,Trachycephalus_resinifictrix:8.7457):13.3176,Trachycephalus_coriaceus:22.0633):16.4177):4.0971,(Phyllodytes_luteolus:40.1443,((Osteocephalus_buckleyi:18.9584,((Osteocephalus_oophagus:7.3197,Osteocephalus_taurinus:7.3197):8.0936,Osteocephalus_leprieurii:15.4133):3.5451):19.5997,Osteopilus_septentrionalis:38.5581):1.5862):2.4338):19.5291,((((((Isthmohyla_pseudopuma:31.172,((Smilisca_baudinii:21.9113,(Smilisca_cyanosticta:12.3058,(Smilisca_phaeota:9.8959,Smilisca_puma:9.8959):2.4099):9.6055):4.3625,(Anotheca_spinosa:18.7791,Triprion_petasatus:18.7791):7.4947):4.8982):3.8802,((Hyla_chinensis:25.5454,(Hyla_meridionalis:22.3693,Hyla_arborea:22.3693):3.1761):7.7039,((Hyla_squirella:21.0417,(Hyla_cinerea:15.1728,Hyla_gratiosa:15.1728):5.8689):2.0,((Hyla_japonica:16.7767,Hyla_arenicolor:16.7767):1.6577,(Hyla_andersonii:16.6431,((Hyla_versicolor:2.7915,(Hyla_avivoca:1.572,Hyla_chrysoscelis:1.572):1.2195):12.3034,Hyla_femoralis:15.0949):1.5482):1.7913):4.6073):10.2076):1.8029):7.9918,Charadrahyla_taeniopus:43.044):2.3457,(Ecnomiohyla_miliaria:39.0581,((Duellmanohyla_rufioculis:19.8221,Duellmanohyla_soralia:19.8221):5.768,Ptychohyla_hypomykter:25.5901):13.468):6.3316):1.3743,Plectrohyla_bistincta:46.764):1.9907,((Acris_gryllus:16.6448,Acris_crepitans:16.6448):25.511,(Pseudacris_regilla:35.8115,((Pseudacris_streckeri:28.8683,Pseudacris_nigrita:28.8683):2.6133,Pseudacris_crucifer:31.4816):4.3299):6.3443):6.5989):13.3525):1.9376):1.3335):1.4418):4.3141,((((Litoria_rothii:34.142,Litoria_rubella:34.142):11.8929,((Litoria_tornieri:16.8781,(Litoria_inermis:9.7544,Litoria_pallida:9.7544):7.1237):6.196,Litoria_nasuta:23.0741):22.9608):11.7284,(((Litoria_caerulea:41.5402,((Cyclorana_novaehollandiae:0.6011,Cyclorana_australis:0.6011):19.6802,(Cyclorana_alboguttata:16.4503,Cyclorana_longipes:16.4503):3.831):21.2589):1.6788,(Litoria_genimaculata:42.4007,Litoria_pearsoniana:42.4007):0.8183):4.1618,Nyctimystes_dayi:47.3808):10.3825):5.7805,(Cruziohyla_calcarifer:39.1163,(((Pachymedusa_dacnicolor:17.1756,((Agalychnis_callidryas:10.5376,(Agalychnis_saltator:7.2248,(Agalychnis_moreletii:6.181,Agalychnis_annae:6.181):1.0438):3.3128):1.7044,Agalychnis_spurrelli:12.242):4.9336):8.7422,Hylomantis_lemur:25.9178):8.8101,(((Phyllomedusa_vaillantii:13.1544,Phyllomedusa_bicolor:13.1544):7.9751,Phyllomedusa_tarsius:21.1295):4.7744,((Phyllomedusa_palliata:12.7062,Phyllomedusa_hypochondrialis:12.7062):7.7483,(Phyllomedusa_atelopoides:17.128,Phyllomedusa_tomopterna:17.128):3.3265):5.4494):8.824):4.3884):24.4275):7.5904):1.328,(((Ceratophrys_cornuta:28.2117,Ceratophrys_ornata:28.2117):41.5426,((Odontophrynus_americanus:35.2895,Proceratophrys_boiei:35.2895):32.9975,(Batrachyla_leptopus:66.6088,((Thoropa_miliaris:56.1671,Cycloramphus_boraceiensis:56.1671):8.222,((Crossodactylus_schmidti:49.4572,(Megaelosia_goeldii:39.2383,Hylodes_dactylocinus:39.2383):10.2189):13.0342,((Batrachyla_taeniata:36.8422,(Eupsophus_calcaratus:29.0049,Eupsophus_emiliopugini:29.0049):7.8373):19.6628,Limnomedusa_macroglossa:56.505):5.9864):1.8977):2.2197):1.6782):1.4673):2.3763,(((Atelopus_spumarius:61.3878,(((((Bufo_alvarius:42.898,(Bufo_boreas:37.4089,(Bufo_cognatus:20.8259,(Bufo_microscaphus:8.0906,Bufo_americanus:8.0906):12.7353):16.583):5.4891):3.4129,(Bufo_granulosus:32.2339,(Bufo_marinus:15.8075,Bufo_arenarum:15.8075):16.4264):14.077):3.362,(((Bufo_dombensis:33.0669,(Bufo_taitanus:24.1568,Mertensophryne_micranotis:24.1568):8.9101):12.5093,((Bufo_maculatus:26.8761,Bufo_regularis:26.8761):3.5162,(Bufo_garmani:7.8373,Bufo_gutturalis:7.8373):22.555):15.1839):3.2868,((Bufo_calamita:45.9903,(Bufo_bufo:27.4778,(Bufo_gargarizans:13.3866,Bufo_japonicus:13.3866):14.0912):18.5125):1.0682,(((Schismaderma_carens:42.7631,Bufo_viridis:42.7631):1.4246,(Nectophrynoides_tornieri:40.2114,(Bufo_melanostictus:29.3068,Bufo_stomaticus:29.3068):10.9046):3.9763):1.5067,((Ansonia_spinulifer:24.8367,Ansonia_hanitschi:24.8367):10.1745,(Ansonia_longidigita:14.7932,Ansonia_leptopus:14.7932):20.218):10.6832):1.3641):1.8045):0.8099):8.0764,Dendrophryniscus_minutus:57.7493):1.8511,Osornophryne_guacamayo:59.6004):1.7874):9.048,((((Silverstoneia_flotator:20.3826,Epipedobates_machalilla:20.3826):11.7244,(((Ameerega_picta:4.7218,Ameerega_hahneli:4.7218):2.3923,Ameerega_trivittata:7.1141):0.3312,Ameerega_bilinguis:7.4453):24.6617):14.4218,((Phyllobates_vittatus:17.0907,Phyllobates_terribilis:17.0907):22.0685,(((Dendrobates_histrionicus:4.1561,(Dendrobates_lehmanni:3.6516,Dendrobates_pumilio:3.6516):0.5045):25.0878,((Dendrobates_leucomelas:12.5384,Dendrobates_auratus:12.5384):15.3432,(Dendrobates_steyermarki:24.9033,Dendrobates_castaneoticus:24.9033):2.9783):1.3623):5.1159,(Dendrobates_reticulatus:13.8035,Dendrobates_ventrimaculatus:13.8035):20.5563):4.7994):7.3696):2.8613,(Anomaloglossus_stepheni:38.6957,(Allobates_talamancae:24.9325,Allobates_femoralis:24.9325):13.7632):10.6944):21.0457):1.3037,((Allophryne_ruthveni:55.4236,(((Hyalinobatrachium_valerioi:21.6026,(Hyalinobatrachium_colymbiphyllum:6.1003,Hyalinobatrachium_chirripoi:6.1003):15.5023):2.6805,Hyalinobatrachium_fleischmanni:24.2831):14.6078,(Centrolene_geckoideum:34.6653,(((Cochranella_granulosa:13.5326,Cochranella_euknemos:13.5326):12.3282,Espadarana_prosoblepon:25.8608):2.302,(Teratohyla_spinosa:17.7157,Teratohyla_midas:17.7157):10.4471):6.5025):4.2256):16.5327):14.4548,(((Lithodytes_lineatus:43.9106,(Adenomera_andreae:28.3031,Adenomera_hylaedactyla:28.3031):15.6075):10.259,((((Leptodactylus_fallax:14.2674,(Leptodactylus_labyrinthicus:12.883,Leptodactylus_pentadactylus:12.883):1.3844):19.9738,Leptodactylus_mystaceus:34.2412):4.6939,(Leptodactylus_chaquensis:30.6806,(Leptodactylus_discodactylus:20.6788,(Leptodactylus_melanonotus:14.5951,Leptodactylus_wagneri:14.5951):6.0837):10.0018):8.2545):2.7321,Leptodactylus_rhodomystax:41.6672):12.5024):12.0238,((Pleurodema_brachyops:49.2673,(Edalorhina_perezi:43.2295,((Physalaemus_ephippifer:6.5897,Physalaemus_cuvieri:6.5897):32.7929,(Engystomops_pustulosus:23.1253,Engystomops_petersi:23.1253):16.2573):3.8469):6.0378):13.5176,(Paratelmatobius_cardosoi:25.228,Paratelmatobius_poecilogaster:25.228):37.5569):3.4085):3.685):1.8611):0.3911):0.3316):0.7242):0.3441,(((Ischnocnema_guentheri:37.6885,Ischnocnema_parva:37.6885):25.0146,Brachycephalus_ephippium:62.7031):6.0394,((((Eleutherodactylus_zeus:40.6359,(Eleutherodactylus_zugi:36.8226,((Eleutherodactylus_albipes:21.208,Eleutherodactylus_dimidiatus:21.208):13.3846,((Eleutherodactylus_varleyi:20.4999,Eleutherodactylus_planirostris:20.4999):5.4366,(((Eleutherodactylus_nubicola:12.552,(Eleutherodactylus_cundalli:8.6835,Eleutherodactylus_gossei:8.6835):3.8685):10.4303,Eleutherodactylus_lentus:22.9823):1.7477,Eleutherodactylus_alcoae:24.73):1.2065):8.6561):2.23):3.8133):9.2595,(Eleutherodactylus_unicolor:43.2546,(((Eleutherodactylus_auriculatus:25.9685,Eleutherodactylus_abbotti:25.9685):10.9392,((Eleutherodactylus_johnstonei:14.9937,Eleutherodactylus_martinicensis:14.9937):19.4534,(Eleutherodactylus_cooki:23.2353,Eleutherodactylus_coqui:23.2353):11.2118):2.4606):1.3462,Eleutherodactylus_fowleri:38.2539):5.0007):6.6408):12.8076,(Phyzelaphryne_miriamae:49.4351,Adelophryne_gutturosa:49.4351):13.2679):5.389,((((Pristimantis_conspicillatus:43.8716,Pristimantis_peruvianus:43.8716):4.7413,(Pristimantis_acuminatus:41.4447,((Pristimantis_ockendeni:19.7079,Pristimantis_unistrigatus:19.7079):10.3478,(Pristimantis_diadematus:19.3581,Pristimantis_altamazonicus:19.3581):10.6976):11.389):7.1682):14.3241,(Phrynopus_bracki:57.0783,Oreobates_quixensis:57.0783):5.8587):2.7812,(Haddadus_binotatus:58.5618,Craugastor_augusti:58.5618):7.1564):2.3738):0.6505):4.788):60.9196):9.0456,((((Hemisus_marmoratus:78.6936,Breviceps_mossambicus:78.6936):24.3859,((Cryptothylax_greshoffii:68.8124,(Kassina_senegalensis:58.9473,((Acanthixalus_spinosus:1.338,Acanthixalus_sonjae:1.338):52.4972,(((Hyperolius_semidiscus:37.6846,(Hyperolius_pusillus:21.0631,(Hyperolius_nasutus:17.9503,Hyperolius_acuticeps:17.9503):3.1128):16.6215):2.8267,(Hyperolius_argus:34.4659,(Hyperolius_tuberilinguis:27.1486,(Hyperolius_kivuensis:23.4196,(((Hyperolius_castaneus:10.4786,Hyperolius_frontalis:10.4786):1.4922,Hyperolius_lateralis:11.9708):10.1135,(Hyperolius_cinnamomeoventris:16.2498,(Hyperolius_puncticulatus:13.6151,Hyperolius_concolor:13.6151):2.6347):5.8345):1.3353):3.729):7.3173):6.0454):6.2941,((Tachycnemis_seychellensis:21.4387,(Heterixalus_luteostriatus:13.6529,Heterixalus_betsileo:13.6529):7.7858):17.9061,((Afrixalus_fornasini:24.2686,Afrixalus_dorsalis:24.2686):6.7519,Afrixalus_stuhlmanni:31.0205):8.3243):7.4606):7.0298):5.1121):9.8651):23.2349,((Cardioglossa_leucomystax:48.6996,(Arthroleptis_xenodactyloides:39.2161,(Arthroleptis_wahlbergii:31.8954,Arthroleptis_stenodactylus:31.8954):7.3207):9.4835):31.481,(Leptopelis_natalensis:30.6315,Leptopelis_argenteus:30.6315):49.5491):11.8667):11.0322):6.3463,((Phrynomantis_microps:2.5201,Phrynomantis_bifasciatus:2.5201):84.3617,(((((Hamptophryne_boliviana:43.6492,(Dermatonotus_muelleri:38.2542,(Elachistocleis_ovalis:35.5751,((Gastrophryne_olivacea:11.9978,Gastrophryne_carolinensis:11.9978):17.4333,Hypopachus_variolosus:29.4311):6.144):2.6791):5.395):26.1024,Ctenophryne_geayi:69.7516):12.0728,((Anodonthyla_montana:31.6404,Anodonthyla_rouxae:31.6404):19.9693,(Plethodontohyla_tuberata:49.6547,(Platypelis_grandis:48.3176,(((Plethodontohyla_mihanika:33.1094,Plethodontohyla_notosticta:33.1094):5.2304,Cophyla_phyllodactyla:38.3398):8.4257,(Stumpffia_grandis:30.5173,Stumpffia_psologlossa:30.5173):16.2482):1.5521):1.3371):1.955):30.2147):2.6099,((Paradoxophyla_palmata:70.7839,Scaphiophryne_calcarata:70.7839):12.0246,(((((Chaperina_fusca:68.0646,((Microhyla_heymonsi:22.3094,(Microhyla_ornata:17.155,Microhyla_okinavensis:17.155):5.1544):31.7401,Calluella_guttulata:54.0495):14.0151):2.6165,Micryletta_inornata:70.6811):2.5046,(Kaloula_taprobanica:51.5294,Kaloula_pulchra:51.5294):21.6563):3.6508,Dyscophus_guineti:76.8365):4.947,(Kalophrynus_pleurostigma:79.3586,(((Choerophryne_rostellifer:43.9567,Cophixalus_sphagnicola:43.9567):5.5694,Oreophryne_clamata:49.5261):3.8055,Genyophryne_thomsoni:53.3316):26.027):2.4249):1.025):1.6258):1.187,Otophryne_pyburni:85.6213):1.2605):22.544):2.4748,(((Phrynobatrachus_mababiensis:60.5686,(Phrynobatrachus_natalensis:39.8502,Phrynobatrachus_acridoides:39.8502):20.7184):43.0833,(Conraua_goliath:103.1555,(((Pyxicephalus_edulis:25.2217,Pyxicephalus_adspersus:25.2217):62.4756,(Anhydrophryne_rattrayi:82.621,(Tomopterna_cryptotis:73.0799,(Amietia_angolensis:70.8045,Cacosternum_boettgeri:70.8045):2.2754):9.5411):5.0763):14.956,(((Occidozyga_laevis:92.4587,(((Sphaerotheca_breviceps:58.7217,Fejervarya_cancrivora:58.7217):8.2829,(Nannophrys_ceylonensis:54.9227,((Hoplobatrachus_occipitalis:39.7501,Hoplobatrachus_tigerinus:39.7501):6.9944,Euphlyctis_cyanophlyctis:46.7445):8.1782):12.0819):20.628,(((Limnonectes_finchi:36.9374,Limnonectes_blythii:36.9374):6.4227,Limnonectes_leporinus:43.3601):14.875,Limnonectes_kuhlii:58.2351):29.3975):4.8261):9.1241,((((Buergeria_buergeri:54.3635,Buergeria_japonica:54.3635):33.5223,((((Chiromantis_xerampelina:31.9542,Chiromantis_rufescens:31.9542):38.2327,(((Polypedates_leucomystax:16.77,Polypedates_megacephalus:16.77):4.7225,Polypedates_maculatus:21.4925):47.2452,((Rhacophorus_arboreus:22.4635,Rhacophorus_schlegelii:22.4635):40.8117,(Rhacophorus_bipunctatus:35.592,(Rhacophorus_lateralis:24.479,Rhacophorus_reinwardtii:24.479):11.113):27.6832):5.4625):1.4492):4.1118,Kurixalus_eiffingeri:74.2987):2.3057,Nyctixalus_pictus:76.6044):11.2814):9.378,((Aglyptodactylus_laticeps:66.1691,Laliostoma_labrosum:66.1691):20.9264,((((Boophis_madagascariensis:24.3221,Boophis_luteus:24.3221):22.097,(Boophis_occidentalis:12.1899,Boophis_albilabris:12.1899):34.2292):20.1275,(Boophis_xerophilus:40.0682,Boophis_tephraeomystax:40.0682):26.4784):18.3156,((((Guibemantis_liber:35.0582,(Guibemantis_depressiceps:18.8411,Guibemantis_tornieri:18.8411):16.2171):15.4918,Blommersia_wittei:50.55):11.3153,(Mantella_baroni:31.3594,(Mantella_laevigata:25.5371,Mantella_aurantiaca:25.5371):5.8223):30.5059):12.1166,(((Gephyromantis_webbi:45.5714,Gephyromantis_decaryi:45.5714):4.8521,(Gephyromantis_luteus:46.8497,Gephyromantis_pseudoasper:46.8497):3.5738):9.6651,Mantidactylus_ulcerosus:60.0886):13.8933):10.8803):2.2333):10.1683):3.0098,((Staurois_latopalmatus:42.6412,Staurois_natator:42.6412):46.0105,((Rana_curtipes:65.5282,Huia_cavitympanum:65.5282):19.5553,(Amolops_marmoratus:82.8663,((Rana_nigromaculata:69.8799,(Rana_ridibunda:41.5442,Rana_lessonae:41.5442):28.3357):11.5155,((((Rana_latouchii:67.7179,((Amnirana_albolabris:63.9484,Rana_signata:63.9484):1.006,Rana_chalconota:64.9544):2.7635):2.4766,(Rana_guentheri:56.2059,Rana_erythraea:56.2059):13.9886):7.7418,Rana_rugosa:77.9363):2.2553,((Rana_adenopleura:73.5566,((Odorrana_schmackeri:42.2439,(Rana_hosii:35.2973,(Odorrana_tormota:30.7015,(Rana_swinhoana:26.5573,Rana_narina:26.5573):4.1442):4.5958):6.9466):6.159,Odorrana_junlianensis:48.4029):25.1537):4.2214,((((Rana_pretiosa:14.2584,Rana_luteiventris:14.2584):31.4085,(Rana_boylii:37.1411,(Rana_aurora:26.7979,(Rana_cascadae:21.0407,Rana_muscosa:21.0407):5.7572):10.3432):8.5258):13.6799,((Rana_dalmatina:38.0943,((Rana_iberica:31.2298,Rana_temporaria:31.2298):5.2503,Rana_macrocnemis:36.4801):1.6142):7.3426,(Rana_japonica:23.4761,Rana_longicrus:23.4761):21.9608):13.9099):11.2365,((((Rana_warszewitschii:45.5712,(Rana_vaillanti:28.3949,Rana_palmipes:28.3949):17.1763):7.275,Rana_tarahumarae:52.8462):2.1085,(Rana_berlandieri:33.0558,((Rana_pipiens:16.1583,Rana_chiricahuensis:16.1583):11.7669,(Rana_capito:17.3221,Rana_palustris:17.3221):10.6031):5.1306):21.8989):7.6697,((Rana_catesbeiana:30.8563,(Rana_grylio:25.5627,(Rana_heckscheri:15.7294,Rana_clamitans:15.7294):9.8333):5.2936):26.0066,Rana_sylvatica:56.8629):5.7615):7.9589):7.1947):2.4136):1.2038):1.4709):2.2172):3.5682):11.6219):1.3092):0.4828,Ingerana_baluensis:102.0656):0.5877):0.5022):0.4964):1.7493,(Hildebrandtia_ornata:77.0095,(Ptychadena_anchietae:46.5007,Ptychadena_porosissima:46.5007):30.5088):28.3917):6.4994):31.5951):8.4934):43.6451,(((Scaphiopus_couchii:18.2725,Scaphiopus_holbrookii:18.2725):42.5644,(Spea_multiplicata:27.9229,((Spea_intermontana:5.5399,Spea_bombifrons:5.5399):5.6701,Spea_hammondii:11.21):16.7129):32.914):94.8937,((Pelobates_cultripes:124.87,(Leptobrachium_boringii:92.7351,Megophrys_nasuta:92.7351):32.1349):16.122,Pelodytes_punctatus:140.992):14.7386):39.9036):10.6521,(Rhinophrynus_dorsalis:190.4205,(Pipa_pipa:149.5027,(Hymenochirus_boettgeri:128.0242,(Xenopus_muelleri:50.0463,Xenopus_laevis:50.0463):77.9779):21.4785):40.9178):15.8658):3.3018,((Discoglossus_pictus:119.7546,(Alytes_cisternasii:42.4683,(Alytes_dickhilleni:8.9921,Alytes_obstetricans:8.9921):33.4762):77.2863):40.3159,(Bombina_orientalis:19.3327,(Bombina_bombina:14.3726,Bombina_variegata:14.3726):4.9601):140.7378):49.5176):9.5575,((Leiopelma_hochstetteri:90.3565,(Leiopelma_archeyi:30.8164,Leiopelma_pakeka:30.8164):59.5401):111.684,(Ascaphus_truei:11.7435,Ascaphus_montanus:11.7435):190.297):17.1051):42.5647 ,(((Cryptobranchus_alleganiensis:67.1211,Andrias_japonicus:67.1211):97.3794,((Batrachuperus_tibetanus:61.1212,Pseudohynobius_flavomaculatus:61.1212):17.999,Hynobius_nebulosus:79.1202):85.3803):42.9385,(Siren_intermedia:199.5905,(((((Ambystoma_opacum:29.7138,Ambystoma_mexicanum:29.7138):6.1634,Ambystoma_gracile:35.8772):91.1004,Dicamptodon_tenebrosus:126.9776):40.2429,(Salamandrina_perspicillata:116.8145,((((Notophthalmus_viridescens:59.4172,Taricha_rivularis:59.4172):10.0674,((Calotriton_asper:38.0813,Triturus_marmoratus:38.0813):15.538,Pachytriton_labiatus:53.6193):15.8653):6.8599,Echinotriton_chinhaiensis:76.3445):22.9325,(Salamandra_salamandra:90.4652,Chioglossa_lusitanica:90.4652):8.8118):17.5375):50.406):13.3495,((Rhyacotriton_olympicus:133.0306,((((Batrachoseps_pacificus:92.7368,(((Bolitoglossa_rufescens:51.9779,(Bolitoglossa_subpalmata:48.786,(Bolitoglossa_dunni:24.4449,Bolitoglossa_longissima:24.4449):24.3411):3.1919):19.1902,(Ixalotriton_niger:62.2772,Pseudoeurycea_bellii:62.2772):8.8909):12.027,(Nyctanolis_pernix:75.114,(Bradytriton_silus:56.0418,Nototriton_barbouri:56.0418):19.0722):8.0811):9.5417):4.3502,((Pseudotriton_ruber:47.6877,Gyrinophilus_porphyriticus:47.6877):23.2289,Eurycea_longicauda:70.9166):26.1704):6.3311,((Plethodon_elongatus:77.2604,((Plethodon_wehrlei:38.8152,Plethodon_yonahlossee:38.8152):5.4213,Plethodon_cinereus:44.2365):33.0239):11.6404,(Hydromantes_platycephalus:81.8733,(((((Desmognathus_monticola:22.7528,Desmognathus_ochrophaeus:22.7528):6.9331,Desmognathus_quadramaculatus:29.6859):37.154,Phaeognathus_hubrichti:66.8399):8.4303,Aneides_lugubris:75.2702):4.3334,Ensatina_eschscholtzii:79.6036):2.2697):7.0275):14.5173):23.4525,Amphiuma_means:126.8706):6.16):29.4113,Necturus_maculosus:162.4419):18.1281):19.0205):7.8485):54.2713):7.45):81.5081 ,(((Sphenodon_punctatus:228.0003,((Anelytropsis_papillosus:71.3739,Dibamus_novaeguineae:71.3739):102.7685,(((((Phyllurus_platurus:36.3482,Underwoodisaurus_milii:36.3482):19.9976,(Delma_tincta:29.8927,Paradelma_orientalis:29.8927):26.4531):2.7286,(Rhacodactylus_ciliatus:49.8894,(Oedura_marmorata:32.6478,(Lucasium_damaeum:30.3575,Diplodactylus_conspicillatus:30.3575):2.2903):17.2416):9.185):27.4259,(((Coleonyx_mitratus:48.2539,(Coleonyx_variegatus:20.9164,Coleonyx_brevis:20.9164):27.3375):20.2809,(Eublepharis_macularius:48.0399,Hemitheconyx_caudicinctus:48.039899999999996):20.4949):17.3098,(((((Quedenfeldtia_trachyblepharus:59.3572,(Aristelliger_georgeensis:9.7003,Aristelliger_praesignis:9.7003):49.6569):14.2492,(Euleptes_europaea:69.3066,(Teratoscincus_roborowskii:7.2682,Teratoscincus_przewalskii:7.2682):62.0384):4.2998):1.4723,Pristurus_carteri:75.0787):2.0427,(Saurodactylus_mauritanicus:75.8632,(Coleodactylus_amazonicus:70.885,((Lepidoblepharis_xanthostigma:63.5092,((Gonatodes_caudiscutatus:33.1015,Gonatodes_eladioi:33.1015):8.5617,((Gonatodes_daudini:36.3538,(Gonatodes_albogularis:21.1722,Gonatodes_vittatus:21.1722):15.1816):3.3669,((Gonatodes_hasemani:28.4224,Gonatodes_annularis:28.4224):8.9614,((Gonatodes_ocellatus:7.9382,Gonatodes_ceciliae:7.9382):22.0648,(Gonatodes_humeralis:23.8504,Gonatodes_concinnatus:23.8504):6.1526):7.3808):2.3369):1.9425):21.846):6.2854,((Coleodactylus_septentrionalis:46.0499,Coleodactylus_brachystoma:46.0499):23.1097,(Pseudogonatodes_guianensis:66.6509,(Sphaerodactylus_glaucus:44.8591,((Sphaerodactylus_torrei:17.8104,Sphaerodactylus_nigropunctatus:17.8104):20.8825,(Sphaerodactylus_elegans:34.0342,(Sphaerodactylus_notatus:26.293,((Sphaerodactylus_argus:20.6645,Sphaerodactylus_roosevelti:20.6645):1.0778,(Sphaerodactylus_townsendi:15.4331,(Sphaerodactylus_klauberi:10.3243,Sphaerodactylus_nicholsi:10.3243):5.1088):6.3092):4.5507):7.7412):4.6587):6.1662):21.7918):2.5087):0.635):1.0904):4.9782):1.2582):5.324,((((Thecadactylus_rapicauda:34.8193,Thecadactylus_solimoensis:34.8193):37.0347,(Ptyodactylus_guttatus:5.7744,Ptyodactylus_hasselquistii:5.7744):66.0796):1.4982,(((Homonota_fasciata:32.7461,Homonota_darwinii:32.7461):26.0127,Phyllodactylus_tuberculosus:58.7588):12.4349,(Tarentola_americana:31.5119,((Tarentola_deserti:18.9364,Tarentola_mauritanica:18.9364):7.2896,(Tarentola_delalandii:15.0306,Geckonia_chazaliae:15.0306):11.1954):5.2859):39.681799999999996):2.1585):6.3592,((Lepidodactylus_lugubris:76.6888,(Cyrtopodion_scabrum:70.8222,((Hemidactylus_flaviviridis:45.0215,Hemidactylus_frenatus:45.0215):8.094,(Hemidactylus_mabouia:48.088699999999996,Hemidactylus_turcicus:48.0887):5.0268):17.7067):5.8666):1.3688,(((Paroedura_masobe:41.1839,Paroedura_picta:41.1839):33.2304,(Narudasia_festiva:70.7235,(Uroplatus_phantasticus:39.8775,Uroplatus_henkeli:39.8775):30.846):3.6908):2.1059,((Rhoptropus_boultoni:61.196,Pachydactylus_punctatus:61.196):13.9956,((Phelsuma_ocellata:63.9987,(Lygodactylus_miops:53.7891,(Lygodactylus_tolampyae:48.5086,((Lygodactylus_bradfieldi:42.2613,Lygodactylus_mirabilis:42.2613):4.1506,Lygodactylus_klugei:46.4119):2.0967):5.2805):10.2096):2.9234,(Phelsuma_madagascariensis:37.9835,(Phelsuma_borbonica:35.5619,Phelsuma_modesta:35.5619):2.4216):28.9386):8.2695):1.3286):1.5374):1.6538):2.734):3.3992):0.6557):82.3322,((((Xantusia_vigilis:67.0339,Lepidophyma_mayae:67.0339):76.9712,((Gerrhosaurus_major:62.4213,((Cordylosaurus_subtessellatus:50.9674,(Tetradactylus_seps:34.7445,(Tetradactylus_tetradactylus:27.9747,Tetradactylus_africanus:27.9747):6.7698):16.2229):8.6784,(Gerrhosaurus_skoogi:48.1214,Gerrhosaurus_nigrolineatus:48.1214):11.5244):2.7755):36.58,((Cordylus_cataphractus:43.4,Cordylus_jordani:43.4):4.1646,((Cordylus_warreni:41.1629,Chamaesaura_anguina:41.1629):0.8412,Cordylus_cordylus:42.0041):5.5605):51.4367):45.0038):7.8032,(((Eumeces_schneideri:45.6795,Scincus_scincus:45.6795):35.9916,((Chalcides_chalcides:30.1433,Chalcides_ocellatus:30.1433):37.2372,((Typhlacontias_brevipes:60.7582,(Proscelotes_eggeli:42.8173,Scelotes_gronovii:42.8173):17.9409):2.6443,((Madascincus_melanopleura:40.6343,(Madascincus_mouroundavae:31.0136,Madascincus_stumpffi:31.0136):9.6207):10.625,((Amphiglossus_ornaticeps:7.0186,Amphiglossus_melanurus:7.0186):30.8791,(Pygomeles_braconnieri:34.9895,(Amphiglossus_astrolabi:32.2801,((Voeltzkowia_fierinensis:15.9604,Voeltzkowia_lineata:15.9604):14.9294,(Amphiglossus_macrocercus:21.0954,Amphiglossus_punctatus:21.0954):9.7944):1.3903):2.7094):2.9082):13.3616):12.1432):3.978):14.2906):5.6726,((((Nangura_spinosa:27.4544,Calyptotis_scutirostrum:27.4544):3.2207,((Gnypetoscincus_queenslandiae:24.7165,Eulamprus_amplus:24.7165):4.25,Eulamprus_murrayi:28.9665):1.7086):3.569,((Eulamprus_quoyii:30.099,((Eremiascincus_richardsonii:12.345,Glaphyromorphus_isolepis:12.345):15.0996,(Glaphyromorphus_gracilipes:20.899,Hemiergis_peronii:20.899):6.5456):2.6544):1.1905,(Notoscincus_ornatus:29.903,((Ctenotus_pantherinus:18.8918,(Ctenotus_robustus:15.8634,Ctenotus_leonhardii:15.8634):3.0284):10.0247,(Lerista_bipes:21.4959,Lerista_bougainvillii:21.4959):7.4206):0.9865):1.3865):2.9546):47.6721,((Tiliqua_adelaidensis:41.3998,Egernia_whitii:41.3998):33.737,(Lamprolepis_smaragdina:72.053,(Eugongylus_rufescens:51.8917,Morethia_butleri:51.8917):20.1613):3.0838):6.7794):5.4275):64.4646):14.8067,((((Tupinambis_teguixin:82.5551,(Teius_teyou:58.2026,(Ameiva_ameiva:53.9165,(Kentropyx_pelviceps:47.8904,(Ameiva_undulata:42.4385,(((Aspidoscelis_sexlineatus:20.9225,Aspidoscelis_burti:20.9225):8.8833,Aspidoscelis_tigris:29.8058):9.8628,Dicrodon_guttulatum:39.6686):2.7699):5.4519):6.0261):4.2861):24.3525):3.7107,((Ptychoglossus_brevifrontalis:58.3564,Alopoglossus_atriventris:58.3564):22.9131,((Colobodactylus_taunayi:50.127,((Iphisa_elegans:35.3978,Colobosaura_modesta:35.3978):11.6727,((Tretioscincus_agilis:30.7597,(Micrablepharus_maximiliani:26.5189,(Vanzosaura_rubricauda:23.956,Procellosaurinus_tetradactylus:23.956):2.5629):4.2408):3.3308,(Nothobachia_ablephara:26.4663,(Calyptommatus_sinebrachiatus:16.5108,(Calyptommatus_nicterus:5.3558,Calyptommatus_leiolepis:5.3558):11.155):9.9555):7.6242):12.98):3.0565):23.6022,(((Arthrosaura_kockii:31.8472,Arthrosaura_reticulata:31.8472):3.7153,Leposoma_percarinatum:35.5625):34.2996,(Neusticurus_rudis:48.3839,(Potamites_ecpleopus:25.6848,((Cercosaura_argulus:16.219,(Cercosaura_ocellata:15.3803,Cercosaura_schreibersii:15.3803):0.8387):9.0386,Proctoporus_bolivianus:25.2576):0.4272):22.6991):21.4782):3.8671):7.5403):4.9963):67.7163,(((Bipes_canaliculatus:27.1266,Bipes_biporus:27.1266):55.1982,(Blanus_cinereus:78.1564,((Trogonophis_wiegmanni:45.3441,Diplometopon_zarudnyi:45.3441):24.1164,(Geocalamus_acutus:60.8812,Amphisbaena_alba:60.8812):8.5793):8.6959):4.1684):44.2754,(Psammodromus_hispanicus:84.8089,(((Latastia_longicaudata:55.6166,((Nucras_tessellata:42.9552,Pedioplanis_breviceps:42.9552):9.0525,(Ichnotropis_capensis:44.183,Meroles_cuneirostris:44.183):7.8247):3.6089):4.2906,(((Holaspis_guentheri:41.7263,(Gastropholis_prasina:39.3024,Adolfus_alleni:39.3024):2.4239):9.375,Eremias_arguta:51.1013):5.5154,(Ophisops_elegans:49.5977,Acanthodactylus_erythrurus:49.5977):7.019):3.2905):6.4274,((Zootoca_vivipara:46.7003,Takydromus_smaragdinus:46.7003):4.4072,(((Timon_lepidus:40.5786,Lacerta_agilis:40.5786):4.6424,(Scelarcis_perspicillata:40.7463,Podarcis_siculus:40.7463):4.4747):2.5572,((Algyroides_nigropunctatus:31.8659,Dinarolacerta_mosorensis:31.8659):6.7362,Darevskia_praticola:38.6021):9.1761):3.3293):15.2271):18.4743):41.7913):27.3819):8.2306,((((Xenosaurus_grandis:108.0071,(Heloderma_suspectum:101.7553,(Anniella_pulchra:70.9639,((Diploglossus_bilobatus:50.5032,Ophiodes_striatus:50.5032):17.0915,((Ophisaurus_ventralis:35.9536,(Ophisaurus_attenuatus:29.9181,(Anguis_fragilis:16.1444,Pseudopus_apodus:16.1444):13.7737):6.0355):17.8251,((Elgaria_coerulea:18.5898,(Elgaria_kingii:9.1831,(Elgaria_multicarinata:3.5163,Elgaria_panamintina:3.5163):5.6668):9.4067):15.4818,(Barisia_imbricata:25.5278,Abronia_oaxacae:25.5278):8.5438):19.7071):13.816):3.3692):30.7914):6.2518):9.9932,(Varanus_griseus:32.1767,((Varanus_prasinus:20.2078,Varanus_indicus:20.2078):7.1833,((Varanus_bengalensis:18.8675,Varanus_salvator:18.8675):7.3117,((Varanus_spenceri:16.0779,Varanus_giganteus:16.0779):6.77,(Varanus_varius:22.3804,(Varanus_eremius:19.1431,(Varanus_gilleni:17.3624,Varanus_acanthurus:17.3624):1.7807):3.2373):0.4675):3.3313):1.2119):4.7856):85.8236):39.1605,(((Brookesia_brygooi:62.1136,(Furcifer_oustaleti:47.8375,((Kinyongia_fischeri:44.3007,Bradypodion_pumilum:44.3007):1.7402,((Rieppeleon_brevicaudatus:43.5769,Rhampholeon_spectrum:43.5769):1.3022,Chamaeleo_calyptratus:44.8791):1.1618):1.7966):14.2761):54.6359,(Uromastyx_hardwickii:110.0926,(Leiolepis_belliana:106.8064,((Physignathus_cocincinus:50.6624,((Chelosania_brunnea:29.7254,Moloch_horridus:29.7254):10.0148,(Physignathus_lesueurii:38.1904,(Ctenophorus_isolepis:35.2188,(Lophognathus_longirostris:32.4485,((Chlamydosaurus_kingii:17.5549,Amphibolurus_muricatus:17.5549):11.8365,((Tympanocryptis_lineata:23.4435,Pogona_vitticeps:23.4435):1.1429,((Caimanops_amphiboluroides:18.4754,Amphibolurus_nobbi:18.4754):2.2278,Diporiphora_winneckei:20.7032):3.8832):4.805):3.0571):2.7703):2.9716):1.5498):10.9222):47.6938,((((Laudakia_stellio:55.731,((Laudakia_sacra:38.3117,(Laudakia_nupta:34.2482,Laudakia_tuberculata:34.2482):4.0635):12.9777,(Laudakia_lehmanni:33.0108,((Laudakia_stoliczkana:21.2032,Laudakia_himalayana:21.2032):4.7021,(Laudakia_microlepis:21.7101,Laudakia_caucasia:21.7101):4.1952):7.1055):18.2786):4.4416):5.5592,(Phrynocephalus_interscapularis:26.6144,Phrynocephalus_raddei:26.6144):34.6758):5.7999,((Pseudotrapelus_sinaitus:56.8525,(Trapelus_sanguinolentus:15.7005,(Trapelus_savignii:11.6615,Trapelus_ruderatus:11.6615):4.039):41.152):4.4022,(Agama_atra:26.2268,Agama_agama:26.2268):35.0279):5.8354):26.2508,(Lyriocephalus_scutatus:60.7008,(((Calotes_mystaceus:25.7293,Calotes_emma:25.7293):3.0506,(Calotes_versicolor:20.5718,(Calotes_liolepis:10.2735,Calotes_nigrilabris:10.2735):10.2983):8.2081):28.6456,((Acanthosaura_lepidogaster:14.9777,Acanthosaura_capra:14.9777):37.2257,(Otocryptis_wiegmanni:26.5333,Sitana_ponticeriana:26.5333):25.6701):5.2221):3.2753):32.6401):5.0153):8.4502):3.2862):6.6569):29.6508,(((Uracentron_flaviceps:43.5319,Plica_plica:43.5319):7.671,(Tropidurus_spinulosus:46.3714,(Tropidurus_hispidus:16.7727,Tropidurus_etheridgei:16.7727):29.5987):4.8315):53.4175,(((Dipsosaurus_dorsalis:58.7068,Brachylophus_fasciatus:58.7068):7.5773,Sauromalus_ater:66.2841):33.2099,(Leiocephalus_schreibersii:96.2441,(((Gambelia_wislizenii:36.9389,Crotaphytus_collaris:36.9389):50.8288,(((Callisaurus_draconoides:30.1715,Uma_scoparia:30.1715):8.4951,(Phrynosoma_solare:22.0072,Phrynosoma_platyrhinos:22.0072):16.6594):16.0564,((Petrosaurus_mearnsi:43.3256,Uta_stansburiana:43.3256):2.717,(Urosaurus_graciosus:44.4153,(Sceloporus_variabilis:42.8525,((Sceloporus_angustus:30.8448,Sceloporus_utiformis:30.8448):10.2529,(Sceloporus_graciosus:24.3802,(Sceloporus_magister:21.1978,(Sceloporus_jarrovii:17.4627,(Sceloporus_clarkii:17.1754,Sceloporus_undulatus:17.1754):0.2873):3.7351):3.1824):16.7175):1.7548):1.5628):1.6273):8.6804):33.0447):5.1685,((Polychrus_acutirostris:81.2075,(Hoplocercus_spinosus:43.0202,(Morunasaurus_annularis:37.5106,Enyalioides_laticeps:37.5106):5.5096):38.1873):9.4039,((((Chalarodon_madagascariensis:25.9932,Oplurus_cyclurus:25.9932):51.8727,((Enyalius_leechii:32.7924,Urostrophus_vautieri:32.7924):9.4002,Pristidactylus_torquatus:42.1926):35.6733):6.897,((Phymaturus_somuncurensis:30.7287,Phymaturus_palluma:30.7287):27.5759,((Liolaemus_lemniscatus:26.1436,(Liolaemus_elongatus:21.3183,(Liolaemus_bellii:9.767,Liolaemus_pictus:9.767):11.5513):4.8253):4.1778,(Liolaemus_ruibali:19.1945,((Liolaemus_pseudoanomalus:15.0555,Liolaemus_scapularis:15.0555):1.8432,Liolaemus_koslowskyi:16.8987):2.2958):11.1269):27.9832):26.4583):4.069,(((Laemanctus_longipes:36.7536,Corytophanes_cristatus:36.7536):5.6823,(Basiliscus_vittatus:23.7651,(Basiliscus_basiliscus:13.5503,Basiliscus_plumifrons:13.5503):10.2148):18.6708):40.9663,((Anolis_cybotes:37.1548,Anolis_carolinensis:37.1548):2.0427,((Anolis_distichus:29.8881,Anolis_cristatellus:29.8881):8.0444,(Anolis_sagrei:33.4476,Anolis_grahami:33.4476):4.4849):1.265):44.2047):5.4297):1.7795):2.3248):3.3079):3.2499):5.1264):41.7799):10.7605):3.4129,(((Leptotyphlops_goudotii:71.9329,Leptotyphlops_humilis:71.9329):51.3188,Typhlops_angolensis:123.2517):4.7477,((Anilius_scytale:80.5417,Tropidophis_haetianus:80.5417):9.7999,((Casarea_dussumieri:80.4626,((Charina_bottae:57.298,(Candoia_carinata:54.8163,(Eryx_johnii:53.0913,(Boa_constrictor:44.8374,(Corallus_hortulanus:35.1791,Epicrates_striatus:35.1791):9.6583):8.2539):1.725):2.4817):20.8253,(Uropeltis_liura:72.9393,(Xenopeltis_unicolor:61.1834,(Loxocemus_bicolor:44.6246,(Python_molurus:29.0408,((Aspidites_melanocephalus:15.6301,Liasis_fuscus:15.6301):2.2039,Morelia_viridis:17.834):11.2068):15.5838):16.5588):11.7559):5.184):2.3393):3.6865,((Acrochordus_granulatus:65.6337,Achalinus_rufescens:65.6337):10.443,(Pareas_macularius:64.4618,((((Macrovipera_lebetina:24.9191,Daboia_russelii:24.9191):9.8478,((Causus_rhombeatus:28.1576,Echis_carinatus:28.1576):3.9045,(Atheris_squamigera:28.9632,Bitis_arietans:28.9632):3.0989):2.7048):8.4091,(Hypnale_hypnale:31.5074,(Trimeresurus_gramineus:28.0794,((Ovophis_monticola:21.9933,Protobothrops_jerdonii:21.9933):3.6112,(Porthidium_nasutum:22.9221,(Bothriechis_schlegelii:22.0279,(Agkistrodon_contortrix:20.7102,Crotalus_durissus:20.7102):1.3177):0.8942):2.6824):2.4749):3.428):11.6686):18.3646,(((Enhydris_enhydris:26.36,((Cantoria_violacea:17.8265,(Fordonia_leucobalia:13.0636,Gerarda_prevostiana:13.0636):4.7629):3.9875,Cerberus_rynchops:21.814):4.546):26.4491,(Micrelaps_bicoloratus:48.823,(((Prosymna_meleagris:44.7376,(Rhamphiophis_oxyrhynchus:28.7179,((Hemirhagerrhis_kelleri:21.0884,Psammophylax_tritaeniatus:21.0884):5.6183,(Psammophis_condanarus:21.1857,Psammophis_angolensis:21.1857):5.521):2.0112):16.0197):2.0246,((Atractaspis_microlepidota:40.8464,(Amblyodipsas_polylepis:36.1633,(Polemon_collaris:35.028,Aparallactus_capensis:35.028):1.1353):4.6831):4.167,((Buhoma_procterae:38.8298,Psammodynastes_pulverulentus:38.8298):5.3828,(((Lycophidion_capense:34.5947,(Hormonotus_modestus:32.4056,(Gonionotophis_brussauxi:18.5206,Mehelya_capensis:18.5206):13.885):2.1891):2.0139,(Bothrophthalmus_lineatus:31.4277,Lamprophis_fuliginosus:31.4277):5.1809):6.593,Duberria_lutrix:43.2016):1.011):0.8008):1.7488):1.6738,((Sinomicrurus_macclellandi:32.5339,Micrurus_fulvius:32.5339):4.9355,((Dendroaspis_polylepis:32.6999,Naja_naja:32.6999):3.5129,(Elapsoidea_nigra:35.1649,(Bungarus_fasciatus:34.6118,(Demansia_psammophis:28.1315,(Furina_diadema:27.3253,((Acanthophis_antarcticus:22.6242,Pseudechis_australis:22.6242):2.6273,((Cacophis_squamulosus:23.4186,(Rhinoplocephalus_bicolor:20.5738,Suta_spectabilis:20.5738):2.8448):1.0713,((Simoselaps_calonotus:21.9682,(Denisonia_devisi:19.9295,(Pseudonaja_textilis:15.5178,Oxyuranus_scutellatus:15.5178):4.4117):2.0387):1.5128,((Drysdalia_coronoides:16.5815,(Austrelaps_superbus:14.0056,((Tropidechis_carinatus:7.5957,Notechis_scutatus:7.5957):3.2761,(Echiopsis_atriceps:7.2201,Hoplocephalus_bitorquatus:7.2201):3.6517):3.1338):2.5759):4.3269,(Hemiaspis_signata:19.4271,(Enhydrina_schistosa:3.8958,Hydrophis_ornatus:3.8958):15.5313):1.4813):2.5726):1.0089):0.7616):2.0738):0.8062):6.4803):0.5531):1.0479):1.2566):10.9666):0.387):3.9861):2.5726,(Pseudoxenodon_macrops:52.3947,(((Scaphiodontophis_annulatus:41.0413,Sibynophis_subpunctatus:41.0413):8.4736,(Grayia_smithii:47.5102,((Ahaetulla_nasuta:33.8091,(Chrysopelea_ornata:31.9156,Dendrelaphis_tristis:31.9156):1.8935):12.1129,((((Dipsadoboa_unicolor:22.4094,Crotaphopeltis_tornieri:22.4094):12.8539,Boiga_irregularis:35.2633):0.6245,Dasypeltis_atra:35.8878):5.2877,((Scaphiophis_albopunctatus:36.9881,Oligodon_arnensis:36.9881):3.3634,(((Coelognathus_radiata:34.6194,((Thrasops_jacksonii:24.6074,(Thelotornis_capensis:15.0157,Dispholidus_typus:15.0157):9.5917):6.8999,(Philothamnus_angolensis:23.5939,Hapsidophrys_smaragdina:23.5939):7.9134):3.1121):1.283,Platyceps_ventromaculatus:35.9024):1.0994,(Ptyas_mucosa:36.4452,((Oxybelis_aeneus:33.8781,((Masticophis_flagellum:15.4128,Coluber_constrictor:15.4128):16.7054,((Leptophis_ahaetulla:22.6065,Drymobius_rhombifer:22.6065):6.7893,(((Pseustes_sulphureus:23.5614,Phyllorhynchus_decurtatus:23.5614):2.4712,Drymarchon_corais:26.0326):2.8978,(Drymoluber_dichrous:27.7472,((Stenorrhina_freminvillei:21.9138,(Chionactis_occipitalis:18.1942,(Sonora_semiannulata:16.9631,Chilomeniscus_stramineus:16.9631):1.2311):3.7196):3.0623,Gyalopion_canum:24.9761):2.7711):1.1832):0.4654):2.7224):1.7599):1.8702,((Rhadinophis_prasina:33.0474,((Lycodon_laoensis:24.0326,Dinodon_rufozonatum:24.0326):2.8185,Dryocalamus_nympha:26.8511):6.1963):1.1194,(Euprepiophis_mandarina:29.1469,(Orthriophis_taeniurus:25.2045,(Senticolis_triaspis:19.8548,((Pituophis_catenifer:13.8443,Pantherophis_guttatus:13.8443):2.9341,((Rhinocheilus_lecontei:13.2247,(Pseudelaphe_flavirufa:11.5609,Arizona_elegans:11.5609):1.6638):1.67,Lampropeltis_pyromelana:14.8947):1.8837):3.0764):5.3497):3.9424):5.0199):1.5815):0.6969):0.5566):3.3497):0.824):4.7465):1.5882):2.0047):1.8992,(((Natriciteres_olivacea:33.6338,(Rhabdophis_subminiatus:27.6637,(Amphiesma_stolatum:25.7587,(Xenochrophis_piscator:14.383,Atretium_schistosum:14.383):11.3757):1.905):5.9701):4.0475,(Nerodia_sipedon:9.8245,(Thamnophis_proximus:8.3523,Thamnophis_marcianus:8.3523):1.4722):27.8568):12.5209,(((Diadophis_punctatus:37.4375,Farancia_abacura:37.4375):2.4174,Heterodon_nasicus:39.8549):3.4059,((Amastridium_veliferum:33.5787,(Hypsiglena_chlorophaea:31.9542,((Imantodes_cenchoa:23.3492,Leptodeira_septentrionalis:23.3492):5.9033,((Tropidodipsas_sartorii:14.5403,Sibon_nebulatus:14.5403):3.4651,Dipsas_catesbyi:18.0054):11.2471):2.7017):1.6245):7.2271,(Conophis_lineatus:39.4176,(Liophis_reginae:36.1194,((Philodryas_viridissima:22.3483,Xenoxybelis_boulengeri:22.3483):12.0064,(Helicops_angulatus:32.3273,(Xenopholis_scalaris:31.2876,(Siphlophis_cervinus:17.1698,(Oxyrhopus_petola:14.6634,(Clelia_clelia:6.7929,Drepanoides_anomalus:6.7929):7.8705):2.5064):14.1178):1.0397):2.0274):1.7647):3.2982):1.3882):2.455):6.9414):1.2119):0.9806):2.987):6.1589):2.9212):11.6149):8.0724):6.1925):37.6578):32.5743):1.639):4.4023):2.2175):5.3099):53.8579):42.2952, (((Chelodina_longicollis:193.9352,(Pelomedusa_subrufa:141.4322,Podocnemis_expansa:141.4322):52.503):15.2934,(((((Chelydra_serpentina:72.8008,Platysternon_megacephalum:72.8008):9.6218,(((Testudo_kleinmanni:51.5383,Gopherus_agassizii:51.5383):9.3344,(Rhinoclemmys_funerea:57.4718,Geoemyda_spengleri:57.4718):3.4009):16.3957,Emydoidea_blandingii:77.2684):5.1542):8.5605,(Chelonia_mydas:68.4762,Dermochelys_coriacea:68.4762):22.5069):21.1405,(Sternotherus_odoratus:96.751,Dermatemys_mawii:96.751):15.3726):50.1208,(Trionyx_triunguis:150.5011,Carettochelys_insculpta:150.5011):11.7433):46.9842):50.5002,(((((Apteryx_australis:41.759559,Casuarius_casuarius:41.759559):4.552837,Rhea_americana:46.312396):47.102612,((Crypturellus_variegatus:56.881956,Crypturellus_soui:56.881956):14.953958,Tinamus_major:71.835913):21.579094):16.591593,((((((Colinus_virginianus:36.03865,(((Afropavo_congensis:24.210934,Gallus_gallus:24.210934):2.816052,(((Bonasa_umbellus:14.834412,((Centrocercus_urophasianus:9.506513,Lagopus_lagopus:9.506513):0.115225,Tetrao_urogallus:9.621738):5.212673):5.507957,Meleagris_gallopavo:20.342369):1.112503,(Perdix_perdix:19.485973,Phasianus_colchicus:19.485973):1.968899):5.572114):1.586777,(Alectoris_barbara:25.025357,Coturnix_japonica:25.025357):3.588406):7.424887):0.895989,(Guttera_plumifera:17.163116,Acryllium_vulturinum:17.163116):19.771523):26.617809,(Ortalis_vetula:16.642567,Nothocrax_urumutum:16.642567):46.909882):10.322915,(Alectura_lathami:33.332307,Leipoa_ocellata:33.332307):40.543056):14.588267,(Chauna_torquata:82.665647,((Dendrocygna_bicolor:15.878274,Dendrocygna_autumnalis:15.878274):14.398309,((Anser_anser:11.927072,Cygnus_olor:11.927072):6.935374,((((Tadorna_ferruginea:7.273251,Aix_sponsa:7.273251):1.136196,Clangula_hyemalis:8.409447):0.429016,Aythya_affinis:8.838463):0.697423,Anas_platyrhynchos:9.535886):9.32656):11.414137):52.389065):5.797983):18.015472,((((Eurypyga_helias:42.552989,Rhynochetos_jubatus:42.552989):32.18251,(Steatornis_caripensis:73.751313,((Aegotheles_cristatus:69.723406,(((Colibri_thalassinus:24.550659,((Patagona_gigas:20.807745,(((((Calypte_costae:2.072246,Calypte_anna:2.072246):0.825321,((Stellula_calliope:1.028171,Selasphorus_rufus:1.028171):0.436647,Selasphorus_sasin:1.464818):1.432749):4.340383,Archilochus_alexandri:7.23795):8.052168,((Lampornis_amethystinus:7.294924,Lampornis_clemenciae:7.294924):7.128806,Eugenes_fulgens:14.42373):0.866388):3.51439,(Cynanthus_latirostris:17.14057,(Eupetomena_macroura:12.725495,(Amazilia_yucatanensis:8.550773,Amazilia_tobaci:8.550773):4.174722):4.415075):1.663938):2.003237):0.642472,(Ensifera_ensifera:19.899767,Aglaiocercus_coelestis:19.899767):1.55045):3.100442):2.808019,(Threnetes_ruckeri:16.372125,(Phaethornis_longuemareus:9.868648,Phaethornis_superciliosus:9.868648):6.503477):10.986552):28.994385,(Streptoprocne_zonaris:45.406688,((Cypsiurus_parvus:17.694454,(Tachymarptis_melba:11.343461,Apus_apus:11.343461):6.350993):15.77311,Chaetura_pelagica:33.467564):11.939123):10.946375):13.370343):3.828034,(Podargus_strigoides:70.371425,(((Caprimulgus_vociferus:15.922502,Phalaenoptilus_nuttallii:15.922502):10.285896,Nyctidromus_albicollis:26.208399):0.757432,(Chordeiles_acutipennis:13.732073,Chordeiles_minor:13.732073):13.233758):43.405594):3.180015):0.199873):0.984187):1.89889,((((Mesitornis_unicolor:18.182963,Monias_benschi:18.182963):56.61488,((Zenaida_asiatica:26.462787,((Columba_guinea:8.605646,Columba_livia:8.605646):7.746633,((Streptopelia_capicola:10.491683,(Streptopelia_turtur:9.510046,Streptopelia_decaocto:9.510046):0.981637):5.499097,Stigmatopelia_senegalensis:15.99078):0.361499):10.110508):4.24826,(Geopelia_cuneata:29.318357,((Oena_capensis:16.691595,Turtur_chalcospilos:16.691595):11.307979,((Ptilinopus_magnificus:17.246472,(Drepanoptila_holosericea:12.402089,Ptilinopus_superbus:12.402089):4.844383):9.679048,(Treron_vernans:9.570543,Treron_waalia:9.570543):17.354977):1.074054):1.318783):1.39269):44.086796):0.416992,(Pterocles_namaqua:66.978634,Pterocles_bicinctus:66.978634):8.2362):1.191497,(((((Phoenicopterus_ruber:9.002572,Phoenicopterus_chilensis:9.002572):41.882854,(Podilymbus_podiceps:35.154374,Aechmophorus_occidentalis:35.154374):15.731052):17.472338,Opisthocomus_hoazin:68.357765):1.197881,(((Tauraco_macrorhynchus:66.129137,Corythaeola_cristata:66.129137):6.61E-4,(Gavia_immer:63.836876,(((((((((Pterodroma_sandwichensis:13.541581,Pterodroma_hypoleuca:13.541581):23.790579,Puffinus_griseus:37.33216):0.308129,Pelecanoides_urinatrix:37.640289):2.493458,Fulmarus_glacialis:40.133747):13.694411,Pelagodroma_marina:53.828159):1.603174,Phoebastria_nigripes:55.431332):1.911059,(Hydrobates_pelagicus:32.737503,Oceanodroma_castro:32.737503):24.604889):4.396749,Spheniscus_humboldti:61.739141):1.923687,(Mycteria_americana:62.697433,((Ardea_herodias:61.597969,(Pelecanus_occidentalis:49.688022,(Balaeniceps_rex:49.154351,Scopus_umbretta:49.154351):0.533671):11.909947):0.914361,(Fregata_magnificens:55.821732,Anhinga_anhinga:55.821732):6.690599):0.185103):0.965394):0.174048):2.292923):2.090399,(((Rallus_elegans:25.512008,Fulica_atra:25.512008):21.76836,(Psophia_leucoptera:42.671358,(Aramus_guarauna:24.797995,(Grus_canadensis:16.204325,Balearica_regulorum:16.204325):8.59367):17.873363):4.60901):19.078655,((Guira_guira:31.960372,Crotophaga_ani:31.960372):34.397987,((Centropus_senegalensis:59.791336,Coua_cristata:59.791336):3.362319,((Cuculus_canorus:33.896486,(Chrysococcyx_cupreus:17.441259,Chrysococcyx_klaas:17.441259):16.455227):11.886961,Coccyzus_americanus:45.783447):17.370209):3.204704):6.64E-4):1.861174):1.335448):2.435329,Phaethon_rubricauda:71.990975):4.415357):0.228058):1.185814,((((Turnix_sylvaticus:47.11171,(Glareola_pratincola:23.438019,(Dromas_ardeola:22.570964,((((((Xema_sabini:5.445112,Larus_canus:5.445112):1.930309,Creagrus_furcatus:7.375421):8.659671,Rynchops_niger:16.035092):1.363532,Anous_minutus:17.398624):0.534996,Sterna_caspia:17.93362):2.416167,(Synthliboramphus_hypoleucus:14.373966,Aethia_pusilla:14.373966):5.975821):2.221177):0.867055):23.673691):10.210946,((Calidris_himantopus:34.186165,((Actitis_macularius:29.71255,Phalaropus_lobatus:29.71255):3.213979,Scolopax_minor:32.926529):1.259636):20.610762,Jacana_jacana:54.796927):2.525729):6.736353,((((Himantopus_himantopus:25.07032,Haematopus_bachmani:25.07032):19.899626,(Eudromias_morinellus:38.965788,(Vanellus_miles:38.432002,Charadrius_marginatus:38.432002):0.533786):6.004158):9.923522,Pluvianus_aegyptius:54.893468):5.357441,Burhinus_oedicnemus:60.250909):3.8081):13.592558,((((Cathartes_aura:43.818352,Coragyps_atratus:43.818352):30.027863,((((((Gyps_fulvus:12.347764,Necrosyrtes_monachus:12.347764):16.109781,(Terathopius_ecaudatus:19.569745,Circaetus_gallicus:19.569745):8.8878):3.746258,((Polemaetus_bellicosus:12.60173,Aquila_verreauxii:12.60173):18.138977,((Buteo_brachyurus:5.155,(Buteo_lagopus:3.380131,Buteo_rufofuscus:3.380131):1.774869):22.479012,((Circus_cyaneus:11.034324,Circus_aeruginosus:11.034324):7.836379,Accipiter_gentilis:18.870703):8.763309):3.106695):1.463097):8.866456,Pernis_apivorus:41.07026):17.896446,Pandion_haliaetus:58.966706):2.833803,Sagittarius_serpentarius:61.800509):12.045706):1.760347,((Tyto_alba:69.296357,((Otus_scops:31.834339,(Asio_otus:26.538077,(((Ketupa_zeylonensis:16.346278,Bubo_bubo:16.346278):7.126052,Strix_aluco:23.47233):1.318819,(Otus_flammeolus:18.955228,(Megascops_asio:13.229317,Megascops_trichopsis:13.229317):5.725911):5.835921):1.746928):5.296262):11.001105,(Aegolius_acadicus:31.823239,((Glaucidium_capense:25.538278,Surnia_ulula:25.538278):1.348837,Glaucidium_brasilianum:26.887115):4.936124):11.012205):26.460913):5.329744,(((Trogon_personatus:12.918429,Trogon_elegans:12.918429):13.862147,Apaloderma_narina:26.780576):44.743317,(((((Buceros_rhinoceros:22.376569,Bycanistes_brevis:22.376569):2.849603,Tockus_erythrorhynchus:25.226172):3.051866,Bucorvus_cafer:28.278038):20.799284,Upupa_epops:49.077322):19.076977,((Merops_viridis:58.468434,((Brachypteracias_leptosomus:38.496641,Coracias_caudatus:38.496641):19.682365,Momotus_momota:58.179007):0.289427):7.632036,((Megalaima_virens:26.602182,(((Aulacorhynchus_prasinus:9.659409,Andigena_laminirostris:9.659409):3.502419,Ramphastos_sulfuratus:13.161828):11.576354,(Trachyphonus_darnaudii:22.476165,Tricholaema_diademata:22.476165):2.262017):1.864):3.315587,((Jynx_torquilla:16.746741,(Nesoctites_micromegas:12.160014,((Geocolaptes_olivaceus:7.643117,Dryocopus_martius:7.643117):3.514442,(((Sphyrapicus_varius:0.84982,(Sphyrapicus_ruber:0.194145,Sphyrapicus_nuchalis:0.194145):0.655675):8.612961,(Melanerpes_uropygialis:6.451312,Melanerpes_erythrocephalus:6.451312):3.011469):0.301746,(((Dendrocopos_leucotos:2.027901,Dendrocopos_major:2.027901):4.634242,(Dendropicos_fuscescens:5.918742,Dendrocopos_medius:5.918742):0.743401):1.390394,Picoides_tridactylus:8.052537):1.71199):1.393032):1.002455):4.586727):3.04034,Indicator_minor:19.787081):10.130688):36.182701):2.053829):3.369594):3.102208):0.980461):1.140795,(Colius_striatus:74.849013,(Cariama_cristata:74.442388,(((((Microhierax_erythrogenys:17.965168,Polihierax_semitorquatus:17.965168):5.965622,(Falco_columbarius:11.812853,((Falco_naumanni:6.515706,Falco_tinnunculus:6.515706):3.538207,((Falco_concolor:2.365212,Falco_rufigularis:2.365212):6.356866,(Falco_chicquera:7.791892,((Falco_peregrinus:2.377305,Falco_rusticolus:2.377305):3.733786,Falco_mexicanus:6.111092):1.6808):0.930186):1.331836):1.75894):12.117936):8.83886,(Spiziapteryx_circumcincta:22.881337,Caracara_plancus:22.881337):9.888312):3.296166,(Micrastur_semitorquatus:21.477824,Herpetotheres_cachinnans:21.477824):14.587991):37.866261,(((((((((Trichoglossus_chlorolepidotus:1.741618,Trichoglossus_haematodus:1.741618):5.20929,Eos_squamata:6.950908):19.475843,Melopsittacus_undulatus:26.426751):14.056017,(((Agapornis_taranta:13.596136,Pezoporus_occidentalis:13.596136):12.288279,(Agapornis_lilianae:6.561877,Agapornis_roseicollis:6.561877):19.322538):12.77346,Loriculus_stigmatus:38.657875):1.824893):3.954951,Coracopsis_vasa:44.437719):0.710989,((((Anodorhynchus_hyacinthinus:4.847876,Anodorhynchus_leari:4.847876):13.72638,Ara_chloropterus:18.574257):20.983107,Bolborhynchus_lineola:39.557363):5.09973,(Poicephalus_robustus:16.727837,Psittacus_erithacus:16.727837):27.929256):0.491615):3.338613,(Nymphicus_hollandicus:25.787374,(Cacatua_sulphurea:7.459798,Cacatua_galerita:7.459798):18.327576):22.699947):8.290103,Nestor_notabilis:56.777424):15.544917,((((Smithornis_rufolateralis:35.207975,Pitta_sordida:35.207975):2.688633,(Philepitta_castanea:30.700945,Psarisomus_dalhousiae:30.700945):7.195663):20.733383,(((Tityra_semifasciata:26.102917,(((Myiornis_ecaudatus:18.360902,Mionectes_macconnelli:18.360902):3.049753,Tachuris_rubrigastra:21.410655):1.752622,(((((Empidonax_minimus:5.585168,Empidonax_traillii:5.585168):1.057609,((Contopus_virens:2.854181,Contopus_sordidulus:2.854181):1.634662,Contopus_cooperi:4.488843):2.153934):6.954306,Pyrocephalus_rubinus:13.597083):1.193532,(Pitangus_sulphuratus:9.860026,(((Tyrannus_tyrannus:4.786669,Tyrannus_dominicensis:4.786669):1.475638,Tyrannus_forficatus:6.262307):1.807499,Myiodynastes_maculatus:8.069806):1.79022):4.930589):2.699401,(Pseudocolopteryx_acutipennis:10.528414,Mecocerculus_leucophrys:10.528414):6.961602):5.673261):2.939639):0.863046,(Lepidothrix_coronata:25.137153,(Rupicola_rupicola:19.479443,Doliornis_sclateri:19.479443):5.657709):1.82881):27.869574,((Thamnophilus_nigrocinereus:15.750655,Cercomacra_cinerascens:15.750655):23.17415,((Conopophaga_ardesiaca:34.031443,Melanopareia_maximiliani:34.031443):4.303626,(((((Synallaxis_azarae:4.210361,Gyalophylax_hellmayri:4.210361):9.70292,Furnarius_rufus:13.913281):5.878089,((Dendrexetastes_rufigula:7.53831,Xiphocolaptes_albicollis:7.53831):2.492888,Dendroplex_picus:10.031198):9.760172):13.32976,Formicarius_colma:33.12113):2.731858,((Pteroptochos_tarnii:20.356286,Scytalopus_magellanicus:20.356286):13.411188,Grallaria_varia:33.767474):2.085514):2.482081):0.589737):15.91073):3.794455):4.903037,(Menura_novaehollandiae:54.745176,((Ailuroedus_melanotis:50.502919,(Climacteris_picumnus:14.126237,Cormobates_leucophaea:14.126237):36.376682):1.98391,((Malurus_melanocephalus:44.043098,(((Pardalotus_striatus:10.859189,Pardalotus_punctatus:10.859189):27.181417,((Manorina_melanocephala:28.692436,Epthianura_tricolor:28.692436):2.287338,Melithreptus_lunatus:30.979774):7.060833):2.425398,(Acanthiza_reguloides:19.786584,Smicrornis_brevirostris:19.786584):20.67942):3.577093):6.556125,(((Pomatostomus_isidorei:23.343108,Pomatostomus_halli:23.343108):17.604973,(Orthonyx_spaldingii:1.858497,Orthonyx_temminckii:1.858497):39.089584):8.083402,(((Melanocharis_nigra:36.465836,Philesturnus_carunculatus:36.465836):10.780843,((Falcunculus_frontatus:35.799156,((Oreoica_gutturalis:29.74784,(((Prionops_plumatus:24.731487,Vanga_curvirostris:24.731487):3.505368,Tchagra_minutus:28.236855):1.510688,(((Gymnorhina_tibicen:15.602072,Strepera_graculina:15.602072):4.875363,(Artamus_leucorynchus:5.82999,Artamus_cyanopterus:5.82999):14.647446):8.018098,Aegithina_tiphia:28.495533):1.25201):2.97E-4):5.057845,(Pericrocotus_ethologus:26.855333,(Lalage_leucomela:19.744023,(Coracina_lineata:8.649205,Coracina_novaehollandiae:8.649205):11.094818):7.11131):7.950352):0.993471):1.988173,((Daphoenositta_chrysoptera:30.568315,(((Vireo_griseus:9.984004,(Vireo_olivaceus:5.793424,Vireo_philadelphicus:5.793424):4.190581):4.422985,Erpornis_zantholeuca:14.406989):13.819073,((Sphecotheres_viridis:23.29641,((Oriolus_larvatus:11.400206,Oriolus_auratus:11.400206):2.12677,Oriolus_xanthonotus:13.526976):9.769434):3.999959,(((((Struthidea_cinerea:16.763757,Corcorax_melanorhamphos:16.763757):7.437855,Rhipidura_fuliginosa:24.201612):0.68537,(((Melampitta_lugubris:9.281732,Melampitta_gigantea:9.281732):14.05584,(Terpsiphone_viridis:14.294325,(Grallina_cyanoleuca:12.92687,Chasiempis_sandwichensis:12.92687):1.367455):9.043246):0.577689,Paradisaea_raggiana:23.91526):0.971722):0.742359,((Cyanocitta_cristata:17.678234,(Ptilostomus_afer:16.391628,(((Corvus_coronoides:1.671814,Corvus_orru:1.671814):3.902139,Corvus_corone:5.573953):0.521236,(Corvus_albus:2.746874,Corvus_corax:2.746874):3.348315):10.296439):1.286606):5.894351,(((Lanius_excubitor:7.96798,Corvinella_corvina:7.96798):1.185639,(Lanius_collurio:8.136535,Lanius_senator:8.136535):1.017084):0.640096,Lanius_excubitoroides:9.793715):13.778871):2.056756):0.93452,(Dicrurus_hottentottus:12.871356,(Dicrurus_macrocercus:2.933165,Dicrurus_adsimilis:2.933165):9.938191):13.692505):0.732508):0.929693):2.342253):1.279872,(Pachycephala_rufiventris:18.657492,Colluricincla_harmonica:18.657492):13.190695):5.939142):9.45935):1.316484,(Picathartes_oreas:46.93835,((Eopsaltria_australis:19.27171,Melanodryas_cucullata:19.27171):26.90745,(((((Anthoscopus_minutus:22.278894,Remiz_pendulinus:22.278894):12.349506,((((Parus_carolinensis:8.084182,Parus_atricapillus:8.084182):4.744607,Parus_ater:12.828789):1.686849,Parus_major:14.515638):0.483427,(Baeolophus_wollweberi:10.052835,Baeolophus_inornatus:10.052835):4.94623):19.629335):5.345982,Elminia_nigromitrata:39.974382):0.247261,((((Alauda_arvensis:11.561615,Lullula_arborea:11.561615):1.204669,Calandrella_brachydactyla:12.766284):0.139546,Eremophila_alpestris:12.90583):23.810774,((((((Zosterops_senegalensis:2.227695,Zosterops_abyssinicus:2.227695):13.381399,(Turdoides_plebejus:9.21766,Garrulax_milleti:9.21766):6.391434):3.616646,((Sylvia_curruca:9.296318,Sylvia_nisoria:9.296318):1.508581,((Sylvia_cantillans:7.306393,Sylvia_communis:7.306393):2.488233,Sylvia_nana:9.794627):1.010273):8.42084):4.302995,(Acrocephalus_palustris:22.06319,((Acrocephalus_arundinaceus:9.270086,(Acrocephalus_scirpaceus:8.714577,Acrocephalus_schoenobaenus:8.714577):0.555509):2.090125,(Hippolais_icterina:4.02672,Hippolais_polyglotta:4.02672):7.333491):10.702979):1.465545):8.788865,(Baeopogon_indicator:29.189391,Pycnonotus_barbatus:29.189391):3.128209):2.075502,((Aegithalos_caudatus:25.491556,(Phylloscopus_borealis:17.066881,(Phylloscopus_sibilatrix:15.636466,((Phylloscopus_trochilus:5.686147,Phylloscopus_collybita:5.686147):6.826536,Phylloscopus_schwarzi:12.512683):3.123783):1.430415):8.424675):2.887414,(Tachycineta_thalassina:20.223399,(Hirundo_rustica:16.076887,(Petrochelidon_pyrrhonota:3.575772,Petrochelidon_fulva:3.575772):12.501115):4.146512):8.155571):6.014132):2.323502):3.505039):2.580173,(((((Bombycilla_garrulus:15.819829,Bombycilla_cedrorum:15.819829):20.1583,Phainopepla_nitens:35.97813):3.976118,(((Buphagus_africanus:27.248216,(((Acridotheres_tristis:11.318909,Sturnus_vulgaris:11.318909):7.260273,(Onychognathus_fulgidus:17.354145,(Poeoptera_lugubris:16.990217,Lamprotornis_purpuroptera:16.990217):0.363928):1.225037):5.602867,(Dumetella_carolinensis:18.588007,((Oreoscoptes_montanus:9.973459,(Mimus_patagonicus:5.409878,Mimus_polyglottos:5.409878):4.563581):5.148899,(Toxostoma_curvirostre:11.727363,Toxostoma_redivivum:11.727363):3.394995):3.465649):5.594042):3.066167):3.731805,(Cinclus_cinclus:30.746934,((((Catharus_ustulatus:7.896764,(((Catharus_fuscescens:1.090084,Catharus_minimus:1.090084):0.574973,Catharus_bicknelli:1.665057):4.165703,Catharus_guttatus:5.83076):2.066004):5.671988,Hylocichla_mustelina:13.568752):6.187632,((Turdus_merula:11.417673,Turdus_migratorius:11.417673):3.94138,Turdus_philomelos:15.359053):4.397331):9.285538,((Muscicapa_striata:9.944654,Muscicapa_ferruginea:9.944654):12.408042,(((((Oenanthe_oenanthe:10.992437,Cercomela_fusca:10.992437):5.056968,(Rhyacornis_fuliginosa:10.302869,Phoenicurus_phoenicurus:10.302869):5.746536):1.767483,(Ficedula_hypoleuca:8.906122,Ficedula_parva:8.906122):8.910766):0.595146,(Luscinia_svecica:15.355895,Luscinia_megarhynchos:15.355895):3.056139):0.350421,Erithacus_rubecula:18.762455):3.590241):6.689226):1.705012):0.233087):7.167535,((((Troglodytes_aedon:12.057267,(Troglodytes_troglodytes:11.424534,(Cistothorus_palustris:7.180853,Cistothorus_platensis:7.180853):4.243681):0.632733):12.48046,Polioptila_caerulea:24.537727):5.945191,(Certhia_brachydactyla:4.659668,(Certhia_americana:3.68E-4,Certhia_familiaris:3.68E-4):4.6593):25.82325):0.810967,Sitta_canadensis:31.293885):6.853671):1.806692):1.695741,((Regulus_regulus:14.376621,Regulus_calendula:14.376621):12.431788,Regulus_satrapa:26.80841):14.841579):0.020122,((Promerops_cafer:22.574469,Modulatrix_stictigula:22.574469):17.690109,(((Dicaeum_aeneum:23.555978,((Anthreptes_fraseri:11.453403,Nectarinia_olivacea:11.453403):6.80907,Nectarinia_afra:18.262473):5.293505):3.62622,Chloropsis_cochinchinensis:27.182198):10.039742,(((((Motacilla_cinerea:3.678955,(Motacilla_alba:3.005545,Motacilla_flava:3.005545):0.67341):17.293247,(Anthus_pratensis:6.947282,Anthus_rubescens:6.947282):14.02492):9.681828,(((Fringilla_montifringilla:8.898927,Fringilla_coelebs:8.898927):18.27994,((Pyrrhula_pyrrhula:17.645673,((Carduelis_chloris:10.187695,(((Loxia_curvirostra:4.92593,Carduelis_flammea:4.92593):3.536893,(Serinus_mozambicus:7.793508,Serinus_flaviventris:7.793508):0.669315):0.161439,(Serinus_serinus:6.626508,(Carduelis_spinus:5.475702,Carduelis_tristis:5.475702):1.150806):1.997754):1.563433):4.683172,Carpodacus_erythrinus:14.870867):2.774806):1.564956,Coccothraustes_coccothraustes:19.210629):7.968238):0.917284,((Calcarius_ornatus:23.20128,(Calcarius_lapponicus:8.359096,Plectrophenax_nivalis:8.359096):14.842184):1.238044,((((((((Setophaga_ruticilla:6.251681,Dendroica_coronata:6.251681):0.181463,((Dendroica_pensylvanica:2.86143,Dendroica_petechia:2.86143):3.276006,Parula_americana:6.137436):0.295708):0.263656,Dendroica_magnolia:6.6968):4.319707,Myioborus_pictus:11.016507):0.319271,((Seiurus_noveboracensis:10.354752,Mniotilta_varia:10.354752):0.82019,((Vermivora_ruficapilla:6.404936,Vermivora_peregrina:6.404936):4.281228,Geothlypis_trichas:10.686164):0.488778):0.160836):8.121548,Icteria_virens:19.457326):2.65202,((((Sturnella_neglecta:2.731379,Sturnella_magna:2.731379):12.939941,Dolichonyx_oryzivorus:15.67132):2.386983,((Agelaius_phoeniceus:15.881536,(Icterus_parisorum:8.420824,(Icterus_gularis:4.079444,Icterus_galbula:4.079444):4.34138):7.460712):1.034678,Psarocolius_montezuma:16.916214):1.142089):1.81E-4,((Emberiza_striolata:17.037113,(((Emberiza_hortulana:10.673411,Emberiza_citrinella:10.673411):1.161742,Miliaria_calandra:11.835153):3.727391,(Emberiza_rustica:9.190013,Emberiza_schoeniclus:9.190013):6.372531):1.474569):1.02119,((Chondestes_grammacus:8.544867,Calamospiza_melanocorys:8.544867):8.714663,(Ammodramus_savannarum:17.103929,(((Spizella_passerina:2.527615,Spizella_pallida:2.527615):1.874716,(Spizella_pusilla:3.424696,Spizella_breweri:3.424696):0.977635):12.29384,((Pipilo_chlorurus:12.666913,((Pooecetes_gramineus:9.940636,(Ammodramus_maritimus:2.69935,(Ammodramus_caudacutus:1.085124,Ammodramus_nelsoni:1.085124):1.614226):7.241286):0.391277,((Ammodramus_bairdii:7.064952,((Melospiza_lincolnii:2.095105,Melospiza_georgiana:2.095105):1.289921,Melospiza_melodia:3.385026):3.679926):0.840371,Passerculus_sandwichensis:7.905323):2.42659):2.335):0.62824,((Junco_hyemalis:9.348758,((Zonotrichia_leucophrys:2.356515,Zonotrichia_albicollis:2.356515):1.003651,Zonotrichia_querula:3.360166):5.988592):1.024867,(Spizella_arborea:7.89315,Passerella_iliaca:7.89315):2.480475):2.921528):3.401018):0.407758):0.1556):0.798774):1.81E-4):4.050862):1.352403,(Tiaris_canorus:21.056852,((Pheucticus_ludovicianus:18.04501,(((Passerina_caerulea:7.557929,Passerina_ciris:7.557929):1.003706,Passerina_cyanea:8.561635):5.804349,Spiza_americana:14.365984):3.679026):1.515803,((Piranga_rubra:8.330146,Piranga_olivacea:8.330146):8.781295,Cardinalis_cardinalis:17.111441):2.449372):1.496039):2.404897):0.977575):3.656827):2.557879):1.296528,(Petronia_petronia:20.331681,((Passer_domesticus:4.736831,Passer_montanus:4.736831):1.713739,Passer_griseus:6.45057):13.881111):11.618876):3.01587,(((Bubalornis_albirostris:12.427258,(Ploceus_cucullatus:9.846909,Euplectes_progne:9.846909):2.580349):6.984744,((Vidua_macroura:3.695261,Vidua_paradisaea:3.695261):14.03529,(((Cryptospiza_reichenovii:7.754423,Estrilda_troglodytes:7.754423):2.249582,Uraeginthus_bengalus:10.004005):1.425174,(Lonchura_striata:9.089284,Taeniopygia_guttata:9.089284):2.339895):6.301372):1.681451):11.679386,Prunella_collaris:31.091388):3.87504):2.255513):3.042637):1.405533):1.131705):3.377344):0.75919):1.624813):0.46832):1.56774):1.887606):2.258347):8.787852):8.789313):1.609734):0.510312):0.406625):1.898344):0.90421):0.168637):28.658899):3.527497):139.053 ,Alligator_mississippiensis:249.0596):10.6692):10.5667):50.04, ((Ornithorhynchus_anatinus:36.7005,Tachyglossus_aculeatus:36.7005):181.1,((((Glironia_venusta:40.0578,Caluromys_philander:40.0578):14.6743,(Monodelphis_domestica:51.1626,Didelphis_virginiana:51.1626):3.5695):27.0684,((Rhyncholestes_raphanurus:33.1171,Caenolestes_fuliginosus:33.1171):39.7596,((Isoodon_macrourus:18.3434,Echymipera_kalubu:18.3434):46.8986,((Notoryctes_typhlops:55.327,(Myrmecobius_fasciatus:30.2415,Dasyurus_albopunctatus:30.2415):25.0855):7.8313,(Dromiciops_gliroides:63.065,((Phascolarctos_cinereus:36.4885,Vombatus_ursinus:36.4885):17.0536,(((Cercartetus_nanus:39.0661,Trichosurus_vulpecula:39.0661):5.4486,(((Tarsipes_rostratus:28.6554,Acrobates_pygmaeus:28.6554):3.4702,Petaurus_breviceps:32.1256):0.1065,Pseudochirops_cupreus:32.2321):12.2826):0.897,(Hypsiprymnodon_moschatus:34.8024,(Aepyprymnus_rufescens:24.4906,Macropus_eugenii:24.4906):10.3118):10.6093):8.1304):9.5229):0.0933):2.0837):7.6347):8.9238):108.2,((((Elephas_maximus:17.6268,Loxodonta_africana:17.6268):48.7822,((Dugong_dugon:31.4005,Trichechus_manatus:31.4005):32.4332,(Procavia_capensis:12.2937,Heterohyrax_brucei:12.2937):51.54):2.5753):14.4915,(Orycteropus_afer:80.7159,(Elephantulus_rufescens:79.0927,((Chrysochloris_asiatica:25.1291,Amblysomus_hottentotus:25.1291):48.721,Echinops_telfairi:73.8501):5.2426):1.6232):0.1846):20.4,(((Cyclopes_didactylus:45.8631,Myrmecophaga_tridactyla:45.8631):19.5374,((Choloepus_hoffmanni:28.4354,Bradypus_tridactylus:28.4354):23.9702,Dasypus_novemcinctus:52.4056):12.9949):35.2426,(((Solenodon_paradoxus:78.8669,(Erinaceus_europaeus:72.0796,Sorex_araneus:72.0796):6.7873):5.7336,((((Manis_pentadactyla:18.1637,Manis_tricuspis:18.1637):59.2693,(((Crocuta_crocuta:38.1432,Felis_catus:38.1432):2.103,(Suricata_suricatta:38.6238,(Fossa_fossana:38.4299,(Nandinia_binotata:24.8553,Genetta_genetta:24.8553):13.5746):0.1939):1.6224):21.0311,(Canis_lupus:53.4385,(Ailuropoda_melanoleuca:47.3129,(((Odobenus_rosmarus:23.7082,Arctocephalus_forsteri:23.7082):8.5081,Phoca_vitulina:32.2163):12.2363,(Procyon_lotor:30.6867,(Meles_meles:24.5994,Mephitis_mephitis:24.5994):6.0873):13.7659):2.8603):6.1256):7.8388):16.1557):4.1978,((Equus_caballus:55.9241,(Tapirus_indicus:50.5708,Ceratotherium_simum:50.5708):5.3533):25.6198,(Lama_glama:62.9022,((Pecari_tajacu:42.7318,Sus_scrofa:42.7318):19.9716,((Hippopotamus_amphibius:50.3791,((Megaptera_novaeangliae:24.1861,Eschrichtius_robustus:24.1861):25.721,(Kogia_breviceps:49.2331,(Platanista_minor:47.6069,(Phocoena_phocoena:28.4877,Tursiops_truncatus:28.4877):19.1192):1.6262):0.674):0.472):6.5005,(Tragulus_napu:46.1729,((Antilocapra_americana:19.3107,Okapia_johnstoni:19.3107):6.309,(Cervus_nippon:25.5316,Bos_taurus:25.5316):0.0881):20.5532):10.7067):5.8238):0.1988):18.6417):0.0869):0.1994,((((Eidolon_helvum:12.9497,(Lissonycteris_angolensis:12.661,Rousettus_aegyptiacus:12.661):0.2887):0.0517,(Epomops_dobsonii:4.3065,Epomophorus_gambianus:4.3065):8.6949):10.2315,Pteropus_giganteus:23.2329):44.8314,(((Taphozous_mauritianus:49.0411,(Coleura_afra:27.6277,Emballonura_atrata:27.6277):21.4134):16.6279,((Craseonycteris_thonglongyai:17.6825,Rhinopoma_hardwickii:17.6825):41.3003,(Megaderma_lyra:58.7976,(Nycteris_thebaica:58.6871,(Rhinolophus_creaghi:45.4152,(Hipposideros_commersoni:31.3558,Cloeotis_percivali:31.3558):14.0594):13.2719):0.1105):0.1852):6.6862):0.5876,((Mystacina_tuberculata:52.6735,((Mormoops_megalophylla:35.0841,Pteronotus_parnellii:35.0841):6.2134,(Macrotus_californicus:27.5318,((Leptonycteris_yerbabuenae:18.9284,Choeronycteris_mexicana:18.9284):7.4647,Artibeus_jamaicensis:26.3931):1.1387):13.7657):11.376):5.0664,((Thyroptera_tricolor:49.1367,Furipterus_horrens:49.1367):7.3056,((Sauromys_petrophilus:23.3254,(Tadarida_brasiliensis:22.565,(Nyctinomops_femorosaccus:21.9001,((Otomops_martiensseni:21.6933,Eumops_glaucinus:21.6933):0.1014,(Mops_condylurus:11.4716,Chaerephon_pumilus:11.4716):10.3231):0.1054):0.6649):0.7604):28.5831,((Miniopterus_fraterculus:14.0528,Miniopterus_manavi:14.0528):35.1791,((Eptesicus_fuscus:21.8025,(Pipistrellus_subflavus:20.8928,(Glauconycteris_variegata:14.0874,Lasiurus_borealis:14.0874):6.8054):0.9097):2.9567,((Antrozous_pallidus:22.5964,(((Euderma_maculatum:15.1046,Idionycteris_phyllotis:15.1046):2.4862,Corynorhinus_rafinesquii:17.5908):3.3037,Pipistrellus_hesperus:20.8945):1.7019):0.7945,(Pipistrellus_kuhlii:19.252,Myotis_lucifugus:19.252):4.1389):1.3683):24.4727):2.6766):4.5338):1.2976):8.5167):1.8077):13.7659):2.7703):7.4,(((Ptilocercus_lowii:55.9005,Tupaia_minor:55.9005):27.279,((Galeopterus_variegates:11.6028,Cynocephalus_volans:11.6028):69.3171,((Nycticebus_coucang:67.2571,(Microcebus_murinus:43.3275,((Daubentonia_madagascariensis:36.8889,Propithecus_verreauxi:36.8889):4.1725,Lemur_catta:41.0614):2.2661):23.9296):8.6389,(Tarsius_bancanus:71.5005,((Ateles_fusciceps:20.2816,(Cebus_albifrons:16.5321,Callithrix_jacchus:16.5321):3.7495):24.75,((Homo_sapiens:18.8208,Nomascus_leucogenys:18.8208):11.5154,Macaca_mulatta:30.3362):14.6954):26.4689):4.3955):5.0239):2.2596):0.121,(Ochotona_princeps:79.5005,((Aplodontia_rufa:50.2905,(Tamias_striatus:22.5149,Spermophilus_tridecemlineatus:22.5149):27.7756):19.676,(((Felovia_vae:16.9156,(Ctenodactylus_gundi:7.8718,(Pectinator_spekei:1.3252,Massoutiera_mzabi:1.3252):6.5466):9.0438):23.3626,(Octodontomys_gliroides:39.3512,(Ctenomys_boliviensis:38.0939,(((Heterocephalus_glaber:27.5484,(Heliophobius_argenteocinereus:19.8462,Cryptomys_hottentotus:19.8462):7.7022):1.2944,((Atherurus_africanus:15.1546,(Trichys_fasciculata:13.0757,Hystrix_africaeaustralis:13.0757):2.0789):5.1572,(Erethizon_dorsatum:10.3324,Coendou_bicolor:10.3324):9.9794):8.531):9.0962,(((Lagostomus_maximus:13.3147,(Chinchilla_lanigera:11.8107,Lagidium_peruanum:11.8107):1.504):12.6187,(Hydrochoerus_hydrochaeris:8.0738,(Cuniculus_paca:6.7678,((Dinomys_branickii:3.931,Petromus_typicus:3.931):2.3858,(Abrocoma_bennettii:6.2985,Thryonomys_swinderianus:6.2985):0.0183):0.451):1.306):17.8596):10.6245,(((Cavia_porcellus:12.8122,(Microcavia_australis:10.6143,Galea_musteloides:10.6143):2.1979):18.8411,(Dolichotis_patagonum:20.0603,(Myoprocta_acouchy:16.413,Dasyprocta_punctata:16.413):3.6473):11.593):4.6808,((Capromys_pilorides:7.453,Geocapromys_brownii:7.453):10.7946,(Myocastor_coypus:15.8206,((Euryzygomatomys_spinosus:12.969,Chaetomys_subspinosus:12.969):2.273,((Olallamys_edax:9.044,(Kannabateomys_amblyonyx:3.2733,Dactylomys_dactylinus:3.2733):5.7707):5.5662,(((Lonchothrix_emiliae:9.1261,Carterodon_sulcidens:9.1261):2.8905,(Mesomys_hispidus:4.4266,(Hoplomys_gymnurus:3.0634,Proechimys_hoplomyoides:3.0634):1.3632):7.59):1.1023,((Makalata_occasius:8.9074,Isothrix_bistriata:8.9074):3.5698,(Diplomys_caniceps:10.126,Echimys_chrysurus:10.126):2.3512):0.6417):1.4913):0.6318):0.5786):2.427):18.0865):0.2238):1.3811):0.1549):1.2573):0.927):28.7223,((Castor_canadensis:57.7798,(((Microdipodops_megacephalus:17.2504,Dipodomys_heermanni:17.2504):11.6396,(Perognathus_amplus:26.5454,Chaetodipus_baileyi:26.5454):2.3446):1.1723,(Thomomys_bottae:20.6062,(Geomys_arenarius:13.9008,(Orthogeomys_cavator:12.7341,(Cratogeomys_neglectus:9.0364,(Heteromys_desmarestianus:6.3688,Liomys_pictus:6.3688):2.6676):3.6977):1.1667):6.7054):9.4561):27.7175):7.5362,((Pedetes_capensis:45.9729,Anomalurus_beecrofti:45.9729):18.6732,((Pygeretmus_pumilio:32.4975,(Paradipus_ctenodactylus:32.3209,(((Napaeozapus_insignis:9.1147,Zapus_hudsonius:9.1147):8.7052,(Dipus_sagitta:8.085,Jaculus_jaculus:8.085):9.7349):10.1025,(Cardiocranius_paradoxus:22.610899999999997,Sicista_betulina:22.6109):5.3115):4.3985):0.1766):26.3706,((Malacothrix_typica:30.1999,(Alticola_argentatus:16.4139,((Ondatra_zibethicus:15.2665,((Neofiber_alleni:14.2725,Lagurus_lagurus:14.2725):0.338,((Phenacomys_intermedius:3.7605,Arborimus_longicaudus:3.7605):8.3291,(Synaptomys_cooperi:10.9707,(Myopus_schisticolor:10.3839,Lemmus_lemmus:10.3839):0.5868):1.1189):2.5209):0.656):0.0827,(Arvicola_sapidus:10.981,(Dicrostonyx_groenlandicus:10.1727,Microtus_abbreviatus:10.1727):0.8083):4.3682):1.0647):13.786):9.9945,((((Saccostomus_campestris:28.2201,(Beamys_hindei:17.1667,Cricetomys_emini:17.1667):11.0534):0.6398,(Cricetulus_migratorius:24.7818,(Phodopus_campbelli:14.4251,Mesocricetus_auratus:14.4251):10.3567):4.0781):8.995,(Dendromus_melanotis:21.0881,(Megadendromus_nikolausi:20.7692,Steatomys_krebsii:20.7692):0.3189):16.7668):1.6943,((Desmodilliscus_braueri:10.2282,Gerbillurus_paeba:10.2282):26.1563,Mus_musculus:36.3845):3.1647):0.6452):18.6737):5.778):0.6699):3.6845):0.966):9.534):3.8):8.7):8.6426):0.6574):88.7):27.8):102.535):30.3329):56.3316);
