# Supplementary material for: Common evolutionary origin of acoustic communication in choanate vertebrates
Source: Nat Commun. 2022 Oct 25;13:6089. doi: 10.1038/s41467-022-33741-8 (PMC9596459; doi:10.1038/s41467-022-33741-8)
Supplement: Supplementary file 9 — Supplementary Code 1 [file 41467_2022_33741_MOESM9_ESM.zip › Supplementary matrial/Recturt_thompson.txt]

species	Acoustics
Acanthochelys_spixii	1
Chelodina_novaeguineae	1
Chelus_fimbriatus	1
Elseya_albagula	1
Elusor_macrurus	1
Emydura_subglobosa	1
Hydromedusa_tectifera	1
Mesoclemmys_tuberculata	1
Myuchelys_bellii	1
Phrynops_geoffroanus	1
Platemys_platycephala	1
Rheodytes_leukops	0
Erymnochelys_madagascariensis	1
Peltocephalus_dumerilianus	1
Podocnemis_expansa	1
Pelomedusa_subrufa	1
Pelusios_adansonii	1
Actinemys_marmorata	0
Chrysemys_picta	1
Clemmys_guttata	0
Glyptemys_insculpta	1
Deirochelys_reticularia	0
Emydoidea_blandingii	1
Emys_orbicularis	1
Graptemys_nigrinoda	1
Malaclemys_terrapin	0
Pseudemys_alabamensis	1
Terrapene_carolina	1
Trachemys_dorbigni	1
Batagur_baska	0
Cuora_flavomarginata	1
Cyclemys_oldhami	0
Geoclemys_hamiltonii	0
Geoemyda_spengleri	1
Hardella_thurjii	0
Heosemys_spinosa	1
Leucocephalon_yuwonoi	0
Malayemys_subtrijuga	1
Mauremys_reevesii	0
Melanochelys_tricarinata	0
Morenia_ocellata	0
Notochelys_platynota	0
Orlitia_borneensis	0
Pangshura_tecta	0
Rhinoclemmys_punctularia	1
Sacalia_bealei	0
Siebenrockiella_crassicollis	0
Aldabrachelys_gigantea	1
Astrochelys_radiata	1
Chelonoidis_carbonarius	1
Stigmochelys_pardalis	1
Centrochelys_sulcata	1
Chersina_angulata	0
Homopus_boulengeri	1
Geochelone_elegans	1
Gopherus_polyphemus	1
Indotestudo_travancorica	1
Kinixys_belliana	1
Malacochersus_tornieri	0
Manouria_impressa	1
Psammobates_tentorius	1
Pyxis_arachnoides	0
Testudo_hermanni	1
Claudius_angustatus	1
Kinosternon_scorpioides	1
Staurotypus_salvinii	1
Sternotherus_depressus	1
Chelydra_serpentina	1
Macrochelys_temminckii	1
Caretta_caretta	1
Chelonia_mydas	1
Eretmochelys_imbricata	1
Lepidochelys_kempii	1
Dermochelys_coriacea	1
Platysternon_megacephalum	1
Carettochelys_insculpta	1
Dermatemys_mawii	1
Amyda_cartilaginea	1
Apalone_spinifera	1
Chitra_indica	1
Cyclanorbis_senegalensis	1
Cycloderma_aubryi	1
Dogania_subplana	1
Lissemys_punctata	1
Nilssonia_gangetica	1
Palea_steindachneri	1
Pelochelys_bibroni	1
Pelodiscus_sinensis	1
Rafetus_euphraticus	0
Trionyx_triunguis	0
