# Supplementary material for: Common evolutionary origin of acoustic communication in choanate vertebrates
Source: Nat Commun. 2022 Oct 25;13:6089. doi: 10.1038/s41467-022-33741-8 (PMC9596459; doi:10.1038/s41467-022-33741-8)
Supplement: Supplementary file 9 — Supplementary Code 1 [file 41467_2022_33741_MOESM9_ESM.zip › Supplementary matrial/Thompson2021_edited.txt]

((((((((((Amyda_cartilaginea:17.000507,((Nilssonia_formosa:9.606419,Nilssonia_hurum:9.606419):1.608924,Nilssonia_gangetica:11.215343):5.785164):10.754426,Dogania_subplana:27.754932):8.533581,Palea_steindachneri:36.288513):6.974254,Pelodiscus_sinensis:43.262768):12.7934,(((Apalone_ferox:13.651836,Apalone_spinifera:13.651836):9.046158,Apalone_mutica:22.697995):18.705052,Rafetus_euphraticus:41.403047):14.65312):7.765069,((((Chitra_chitra:5.854694,Chitra_vandijki:5.854694):2.483959,Chitra_indica:8.338654):18.461522,(Pelochelys_bibroni:4.228514,Pelochelys_cantorii:4.228514):22.571662):15.342881,Trionyx_triunguis:42.143057):21.67818):36.035192,(((Cycloderma_aubryi:17.917216,Cycloderma_frenatum:17.917216):7.882213,(Lissemys_punctata:12.494191,Lissemys_scutata:12.494191):13.305237):4.362799,Cyclanorbis_senegalensis:30.162227):69.694201):49.335203,Carettochelys_insculpta:149.191631):33.449664,((((((((((Aldabrachelys_gigantea:0.297552,Aldabrachelys_sp:0.297552):20.321132,((Astrochelys_radiata:12.771789,Astrochelys_yniphora:12.771789):6.784461,(Pyxis_arachnoides:9.231642,Pyxis_planicauda:9.231642):10.324609):1.062434):5.604363,((((Chelonoidis_niger:0.498155,Chelonoidis_chathamensis:0.498155):0.93025,((Chelonoidis_abingdoni:0.609002,Chelonoidis_hoodensis:0.609002):0.375435,Chelonoidis_porteri:0.984436):0.443969):13.74683,Chelonoidis_chilensis:15.175236):3.510786,(Chelonoidis_carbonarius:15.447989,Chelonoidis_denticulatus:15.447989):3.238033):7.537025):3.464646,((Geochelone_elegans:5.097278,Geochelone_platynota:5.097278):13.58826,Centrochelys_sulcata:18.685538):11.002156):1.393765,((((Chersina_angulata:19.208725,(Homopus_boulengeri:8.966402,Homopus_signatus:8.966402):10.242324):5.144431,Homopus_areolatus:24.353157):3.52553,((Psammobates_oculifer:13.789258,Psammobates_tentorius:13.789258):11.940201,Stigmochelys_pardalis:25.729459):2.149228):2.431006,((Kinixys_belliana:1.007613,Kinixys_speckii:1.007613):11.577159,((Kinixys_erosa:5.557882,Kinixys_homeana:5.557882):3.554979,Kinixys_zombensis:9.112861):3.47191):17.724922):0.771766):12.325339,((((Indotestudo_elongata:7.256075,Indotestudo_travancorica:7.256075):8.125491,Indotestudo_forstenii:15.381567):11.172645,Malacochersus_tornieri:26.554212):7.667065,(((Testudo_graeca:15.778218,(Testudo_kleinmanni:11.972557,Testudo_marginata:11.972557):3.805661):6.262544,Testudo_horsfieldii:22.040763):2.346077,Testudo_hermanni:24.386839):9.834438):9.18552):9.04056,((((Gopherus_agassizii:6.823104,(Gopherus_morafkai:3.657893,Gopherus_morafkai_Sinaloa:3.657893):3.165211):3.394239,Gopherus_berlandieri:10.217343):10.432342,(Gopherus_flavomarginatus:8.248263,Gopherus_polyphemus:8.248263):12.401422):27.509826,(Manouria_emys:23.781614,Manouria_impressa:23.781614):24.377897):4.287846):15.269804,((((((((((Batagur_baska:6.294351,Batagur_kachuga:6.294351):2.620601,Batagur_dhongoka:8.914952):3.402119,(Batagur_borneoensis:8.179969,Batagur_trivittata:8.179969):4.137102):1.293991,Hardella_thurjii:13.611062):2.933507,(((Pangshura_smithii:3.339189,Pangshura_tentoria:3.339189):4.105162,Pangshura_tecta:7.444351):2.628063,Pangshura_sylhetensis:10.072414):6.472155):8.678445,(Morenia_ocellata:11.709908,Morenia_petersi:11.709908):13.513106):5.669821,Geoclemys_hamiltonii:30.892835):7.874277,(Malayemys_subtrijuga:20.898544,Orlitia_borneensis:20.898544):17.868567):11.149608,(Siebenrockiella_crassicollis:24.569156,Siebenrockiella_leytensis:24.569156):25.347564):6.805332,(((((((Cuora_amboinensis:12.873929,(Cuora_bourreti:7.774934,(Cuora_galbinifrons:5.870937,Cuora_picturata:5.870937):1.903996):5.098996):3.716418,((((Cuora_aurocapitata:2.796585,Cuora_pani:2.796585):4.724645,(Cuora_mccordi:4.250526,Cuora_trifasciata:4.250526):3.270704):5.777392,Cuora_flavomarginata:13.298622):0.800276,(Cuora_yunnanensis:11.579641,Cuora_zhoui:11.579641):2.519258):2.491449):3.226568,Cuora_mouhotii:19.816915):18.87721,((Mauremys_annamensis:20.434345,Mauremys_mutica:20.434345):12.884741,(((((Mauremys_caspica:3.623991,Mauremys_rivulata:3.623991):6.280455,Mauremys_leprosa:9.904446):3.911443,Mauremys_japonica:13.815889):3.884776,(Mauremys_nigricans:6.111223,Mauremys_reevesii:6.111223):11.589441):4.898318,Mauremys_sinensis:22.598983):10.720104):5.375039):3.085,(Geoemyda_japonica:18.125569,Geoemyda_spengleri:18.125569):23.653557):4.614847,((((((Cyclemys_atripons:4.792608,Cyclemys_pulchristriata:4.792608):7.517385,((Cyclemys_dentata:8.166272,(Cyclemys_fusca:5.984124,(Cyclemys_oldhami:4.384551,Cyclemys_sp:4.384551):1.599573):2.182148):1.520723,Cyclemys_sp:9.686994):2.622999):13.011841,(Sacalia_bealei:5.837806,Sacalia_quadriocellata:5.837806):19.484027):5.472458,(((Heosemys_annandalii:8.461502,Heosemys_grandis:8.461502):5.279279,Heosemys_depressa:13.740781):9.893706,Heosemys_spinosa:23.634487):7.159804):2.52307,(Leucocephalon_yuwonoi:29.142292,Notochelys_platynota:29.142292):4.17507):2.888701,(Melanochelys_tricarinata:23.425195,Vijayachelys_silvatica:23.425195):12.780868):10.18791):3.120304,(((Rhinoclemmys_annulata:7.275902,Rhinoclemmys_pulcherrima:7.275902):4.349489,Rhinoclemmys_rubida:11.625391):2.795292,(Rhinoclemmys_areolata:10.33153,((Rhinoclemmys_melanosterna:5.390213,(Rhinoclemmys_diademata:3.056478,Rhinoclemmys_punctularia:3.056478):2.333735):1.02446,Rhinoclemmys_funerea:6.414674):3.916856):4.089153):35.093594):7.207775):10.995109):23.294306,(((((Chrysemys_dorsalis:5.961967,Chrysemys_picta:5.961967):17.683795,(((((Graptemys_barbouri:8.641445,(((Graptemys_caglei:3.217582,Graptemys_ouachitensis:3.217582):3.318059,(((((Graptemys_ernsti:1.973773,Graptemys_gibbonsi:1.973773):1.274277,(Graptemys_flavimaculata:1.43119,Graptemys_oculifera:1.43119):1.81686):0.773108,Graptemys_pearlensis:4.021158):0.544026,Graptemys_pulchra:4.565184):1.519768,(Graptemys_nigrinoda:4.430822,Graptemys_versa:4.430822):1.654129):0.450689):1.242411,Graptemys_pseudogeographica:7.778052):0.863393):3.348271,Graptemys_geographica:11.989716):3.742849,((Pseudemys_alabamensis:4.098783,Pseudemys_rubriventris:4.098783):4.723357,((((Pseudemys_nelsoni:2.907556,Pseudemys_peninsularis:2.907556):1.809867,Pseudemys_csuwanniensis:4.717423):0.346769,Pseudemys_floridana:5.064191):2.350911,(Pseudemys_concinna:4.889948,(Pseudemys_gorzugi:2.385516,Pseudemys_texana:2.385516):2.504432):2.525154):1.407037):6.910425):1.927366,(((Trachemys_adiutrix:2.457206,Trachemys_selegans:2.457206):9.371798,(((Trachemys_callirostris:5.166022,(Trachemys_emolli:3.859297,(Trachemys_grayi:2.388621,Trachemys_venusta:2.388621):1.470676):1.306725):2.147267,((Trachemys_dorbigni:4.287337,Trachemys_taylori:4.287337):2.009432,Trachemys_nebulosa:6.29677):1.016519):2.508607,Trachemys_gaigeae:9.821895):2.007108):3.391473,((((Trachemys_decorata:1.946129,Trachemys_stejnegeri:1.946129):2.184108,Trachemys_terrapen:4.130237):2.003906,Trachemys_decussata:6.134143):5.310761,Trachemys_scripta:11.444904):3.775572):2.439455):2.232814,Malaclemys_terrapin:19.892745):3.753018):3.609623,Deirochelys_reticularia:27.255386):12.300206,((Clemmys_guttata:18.027849,(Glyptemys_insculpta:12.064485,Glyptemys_muhlenbergii:12.064485):5.963364):2.481585,(((Emydoidea_blandingii:11.499627,(Emys_orbicularis:4.76803,Emys_trinacris:4.76803):6.731596):4.416812,((Terrapene_carolina:5.65195,Terrapene_coahuila:5.65195):4.954465,(Terrapene_nelsoni:3.860939,Terrapene_oluteola:3.860939):6.745475):5.310024):2.334627,(Actinemys_marmorata:5.712643,Emys_pallida:5.712643):12.538423):2.258368):19.046158):41.879289,Platysternon_megacephalum:81.434881):9.576586):32.906223,(((((Chelydra_acutirostris:3.239118,Chelydra_rossignonii:3.239118):2.287758,Chelydra_serpentina:5.526876):16.076499,Macrochelys_temminckii:21.603375):81.023757,(((Claudius_angustatus:18.689596,(Staurotypus_salvinii:5.630989,Staurotypus_triporcatus:5.630989):13.058607):37.846043,((((((Kinosternon_acuta:1.684067,Kinosternon_creaseri:1.684067):8.478064,Kinosternon_herrerai:10.162131):3.448796,(Kinosternon_chimalhuaca:8.161786,(((Kinosternon_hirtipes:4.619671,Kinosternon_sonoriense:4.619671):1.377713,Kinosternon_oaxacae:5.997384):1.295794,(Kinosternon_integrum:4.751982,Kinosternon_scorpioides:4.751982):2.541196):0.868608):5.449141):3.751829,(Kinosternon_dunni:11.667107,Kinosternon_leucostomum:11.667107):5.695649):9.461357,(((Kinosternon_arizonense:7.40067,Kinosternon_durangoense:7.40067):5.106502,Kinosternon_flavescens:12.507171):5.623918,(Kinosternon_baurii:7.938019,Kinosternon_subrubrum:7.938019):10.19307):8.693024):8.234142,((Sternotherus_carinatus:12.821509,Sternotherus_odoratus:12.821509):5.60761,(Sternotherus_depressus:11.970353,Sternotherus_minor:11.970353):6.458766):16.629135):21.477386):22.780327,Dermatemys_mawii:79.315967):23.311165):11.047932,((((Caretta_caretta:15.832199,Lepidochelys_kempii:15.832199):2.952397,Eretmochelys_imbricata:18.784596):14.159092,Chelonia_mydas:32.943689):28.162004,Dermochelys_coriacea:61.105692):52.569372):10.242626):58.723605):26.069608,(((((((Acanthochelys_pallidipectoris:6.885237,Acanthochelys_spixii:6.885237):18.549734,Platemys_platycephala:25.434971):8.253615,Chelus_fimbriatus:33.688586):8.236751,(((Mesoclemmys_gibba:15.650354,(Mesoclemmys_nasuta:10.535481,Mesoclemmys_tuberculata:10.535481):5.114873):11.875066,(((Phrynops_geoffroanus:1.096023,Phrynops_tuberosus:1.096023):5.98701,Phrynops_williamsi:7.083033):2.46396,Phrynops_hilarii:9.546993):17.978428):5.072269,Mesoclemmys_hogei:32.597689):9.327648):32.621252,Hydromedusa_tectifera:74.546588):15.749589,((((((Chelodina_burrungandjii:3.717509,Chelodina_rugosa:3.717509):5.803827,Chelodina_parkeri:9.521336):2.117121,Chelodina_expansa:11.638456):6.508392,(((((Chelodina_canni:3.397398,(Chelodina_pritchardi:2.7679,Chelodina_reimanni:2.7679):0.629498):0.629526,(Chelodina_gunaleni:1.386567,Chelodina_novaeguineae:1.386567):2.640357):1.356441,(Chelodina_mccordi:2.950415,Chelodina_timorensis:2.950415):2.43295):2.729028,Chelodina_steindachneri:8.112393):3.088637,Chelodina_longicollis:11.201031):6.945818):2.611613,Chelodina_colliei:20.758462):55.068063,((((Elseya_albagula:11.062641,(Elseya_irwini:6.093699,Elseya_lavarackorum:6.093699):4.968942):5.989961,(((Elseya_branderhorsti:2.038193,Elseya_dentata:2.038193):0.850223,Elseya_Sth_Alligator:2.888416):10.576408,Elseya_novaeguineae:13.464824):3.587778):9.189261,((Emydura_macquarii:8.088114,((Emydura_subglobosa:3.749127,Emydura_tanybaraga:3.749127):1.1724,Emydura_victoriae:4.921526):3.166587):12.535312,(Elusor_macrurus:15.748759,Rheodytes_leukops:15.748759):4.874666):5.618438):11.071653,((Myuchelys_bellii:7.848074,(Myuchelys_georgesi:6.979231,Myuchelys_latisternum:6.979231):0.868843):3.39141,Myuchelys_purvisi:11.239484):26.074033):38.513008):14.469653):67.931856,(((Erymnochelys_madagascariensis:80.73334,((((Podocnemis_erythrocephala:13.994226,Podocnemis_sextuberculata:13.994226):5.919167,Podocnemis_unifilis:19.913392):5.940409,Podocnemis_expansa:25.853801):12.92861,Podocnemis_vogli:38.782411):41.950929):7.308085,Peltocephalus_dumerilianus:88.041425):35.544294,(((((Pelusios_adansonii:16.76137,(Pelusios_broadleyi:15.675483,(Pelusios_castaneus:8.658934,Pelusios_chapini:8.658934):7.016549):1.085887):6.030428,(Pelusios_castanoides:10.500261,Pelusios_williamsi:10.500261):12.291536):2.37847,(Pelusios_carinatus:9.477394,Pelusios_rhodesianus:9.477394):15.692874):3.976356,((((Pelusios_bechuanicus:9.052752,Pelusios_subniger:9.052752):11.969433,Pelusios_sinuatus:21.022184):4.689734,Pelusios_gabonensis:25.711918):1.637171,Pelusios_niger:27.349089):1.797534):18.19076,Pelomedusa_subrufa:47.337383):76.248336):34.642315):50.48287);
